# Supplementary material for: Evaluation of an Electro-Pneumatic Device for Artificial Capillary Pulse Generation used in a Prospective Study in Animals for Surgical Neck Wound Healing
Source: Sci Rep. 2019 Jul 8;9:9837. doi: 10.1038/s41598-019-46397-0 (PMC6614409; doi:10.1038/s41598-019-46397-0)
Supplement: Supplementary file 2 — Dataset 1 [file 41598_2019_46397_MOESM2_ESM.zip]

Archive with 70 entries (53 files):
- Matlab_Codes/
- Matlab_Codes/Fig_2/
- Matlab_Codes/Fig_2/Fix_freq_1_filtering/
- Matlab_Codes/Fig_2/Fix_freq_1_filtering/press_value_1_freq_1.txt
- Matlab_Codes/Fig_2/Fix_freq_1_filtering/press_value_2_freq_1.txt
- Matlab_Codes/Fig_2/Fix_freq_1_filtering/press_value_3_freq_1.txt
- Matlab_Codes/Fig_2/Fix_freq_1_filtering/press_value_4_freq_1.txt
- Matlab_Codes/Fig_2/Fix_freq_1_filtering/press_value_5_freq_1.txt
- Matlab_Codes/Fig_2/Fix_freq_2_filtering/
- Matlab_Codes/Fig_2/Fix_freq_2_filtering/press_value_1_freq_2.txt
- Matlab_Codes/Fig_2/Fix_freq_2_filtering/press_value_2_freq_2.txt
- Matlab_Codes/Fig_2/Fix_freq_2_filtering/press_value_3_freq_2.txt
- Matlab_Codes/Fig_2/Fix_freq_2_filtering/press_value_4_freq_2.txt
- Matlab_Codes/Fig_2/Fix_freq_2_filtering/press_value_5_freq_2.txt
- Matlab_Codes/Fig_2/Fix_freq_3_filtering/
- Matlab_Codes/Fig_2/Fix_freq_3_filtering/press_value_1_freq_3.txt
- Matlab_Codes/Fig_2/Fix_freq_3_filtering/press_value_2_freq_3.txt
- Matlab_Codes/Fig_2/Fix_freq_3_filtering/press_value_3_freq_3.txt
- Matlab_Codes/Fig_2/Fix_freq_3_filtering/press_value_4_freq_3.txt
- Matlab_Codes/Fig_2/Fix_freq_3_filtering/press_value_5_freq_3.txt
- Matlab_Codes/Fig_2/Fix_freq_3_filtering/press_value_together_freq_3.txt
- Matlab_Codes/Fig_2/Fix_freq_4_filtering/
- Matlab_Codes/Fig_2/Fix_freq_4_filtering/press_value_1_freq_4.txt
- Matlab_Codes/Fig_2/Fix_freq_4_filtering/press_value_2_freq_4.txt
- Matlab_Codes/Fig_2/Fix_freq_4_filtering/press_value_3_freq_4.txt
- Matlab_Codes/Fig_2/Fix_freq_4_filtering/press_value_4_freq_4.txt
- Matlab_Codes/Fig_2/Fix_freq_4_filtering/press_value_5_freq_4.txt
- Matlab_Codes/Fig_2/Fix_freq_5_filtering/
- Matlab_Codes/Fig_2/Fix_freq_5_filtering/press_value_1_freq_5.txt
- Matlab_Codes/Fig_2/Fix_freq_5_filtering/press_value_2_freq_5.txt
- Matlab_Codes/Fig_2/Fix_freq_5_filtering/press_value_3_freq_5.txt
- Matlab_Codes/Fig_2/Fix_freq_5_filtering/press_value_4_freq_5.txt
- Matlab_Codes/Fig_2/Fix_freq_5_filtering/press_value_5_freq_5.txt
- Matlab_Codes/Fig_2/matlab_pulsating_mode_together.mat
- Matlab_Codes/Fig_2/Visualization_500_s/
- Matlab_Codes/Fig_2/Visualization_500_s/matlab_final_filtering.mat
- Matlab_Codes/Fig_2/Visualization_500_s/Visualize_500_s.txt
- Matlab_Codes/TAB_1/
- Matlab_Codes/TAB_1/boxplots.m
- Matlab_Codes/TAB_1/Continuous_Mode/
- Matlab_Codes/TAB_1/Continuous_Mode/Fourier_Transforms_continuous_mode.txt
- Matlab_Codes/TAB_1/Continuous_Mode/Pressure_Values_Graphs_continuous_mode.txt
- Matlab_Codes/TAB_1/Continuous_Mode/tab_1_continuous_mode.mat
- Matlab_Codes/TAB_1/Press_Value_1/
- Matlab_Codes/TAB_1/Press_Value_1/Fourier_Transforms_press_value_1.txt
- Matlab_Codes/TAB_1/Press_Value_1/Pressure_Values_Graphs_press_value_1.txt
- Matlab_Codes/TAB_1/Press_Value_1/tab_1_press_value_1.mat
- Matlab_Codes/TAB_1/Press_Value_2/
- Matlab_Codes/TAB_1/Press_Value_2/Fourier_Transforms_press_value_2.txt
- Matlab_Codes/TAB_1/Press_Value_2/Pressure_Values_Graphs_press_value_2.txt
- Matlab_Codes/TAB_1/Press_Value_2/tab_1_press_value_2.mat
- Matlab_Codes/TAB_1/Press_Value_3/
- Matlab_Codes/TAB_1/Press_Value_3/Fourier_Transforms_press_value_3.txt
- Matlab_Codes/TAB_1/Press_Value_3/Pressure_Values_Graphs_press_value_3.txt
- Matlab_Codes/TAB_1/Press_Value_3/tab_1_press_value_3.mat
- Matlab_Codes/TAB_1/Press_Value_4/
- Matlab_Codes/TAB_1/Press_Value_4/Fourier_Transforms_press_value_4.txt
- Matlab_Codes/TAB_1/Press_Value_4/Pressure_Values_Graphs_press_value_4.txt
- Matlab_Codes/TAB_1/Press_Value_4/tab_1_press_value_4.mat
- Matlab_Codes/TAB_1/Press_Value_5/
- Matlab_Codes/TAB_1/Press_Value_5/Fourier_Transforms_press_value_5.txt
- Matlab_Codes/TAB_1/Press_Value_5/Pressure_Values_Graphs_press_value_5.txt
- Matlab_Codes/TAB_1/Press_Value_5/tab_1_press_value_5.mat
- Matlab_Codes/TAB_1/Viewing_Data_Only/
- Matlab_Codes/TAB_1/Viewing_Data_Only/fix_freq_different_pressure_values.txt
- Matlab_Codes/TAB_1/Viewing_Data_Only/matlab_pulsating_mode_together.mat
- Matlab_Codes/TAB_2/
- Matlab_Codes/TAB_2/boxplots.m
- Matlab_Codes/TAB_2/matlab_micro_perf.mat
- Matlab_Codes/TAB_2/Micro_Perfusion_Graph.txt
