# Supplementary material for: Evaluation of an Electro-Pneumatic Device for Artificial Capillary Pulse Generation used in a Prospective Study in Animals for Surgical Neck Wound Healing
Source: Sci Rep. 2019 Jul 8;9:9837. doi: 10.1038/s41598-019-46397-0 (PMC6614409; doi:10.1038/s41598-019-46397-0)
Supplement: Supplementary file 2 — Dataset 1 [file 41598_2019_46397_MOESM2_ESM.zip › Matlab_Codes/Fig_2/Fix_freq_1_filtering/press_value_4_freq_1.txt]

figure
t4t_p=puls4_time_1./1000
t4t_i1_p = t4t_p(1):1/4:t4t_p(end)
press4_i1_p= interp1(t4t_p,puls4_pres_1,t4t_i1_p)
plot(t4t_i1_p, press4_i1_p,'r')
title('fix freq. - 0.11 Hz - 4th pres. value')
xlabel('[s]')
ylabel('[mmHg]')
set(gca, 'XLim', [0 500])
figure
fou_press4_i1_p = fft(press4_i1_p-mean(press4_i1_p))
f_p_press4_i1_p = linspace(0,4,length(fou_press4_i1_p))
plot(f_p_press4_i1_p, abs(fou_press4_i1_p))
set(gca, 'XLim', [-0.1 2])
title('FFT - fix freq. - 0.11 Hz - 4th pres. value')
xlabel('[Hz]')
ylabel('[ampl.]')
ff=[0.10,0.11]
fff=[ff	ff*2	ff*3	ff*4	ff*5]
[b5,a5] = butter(5,fff(5,:)/2)
[b4,a4] = butter(5,fff(4,:)/2)
[b3,a3] = butter(5,fff(3,:)/2)
[b2,a2] = butter(5,fff(2,:)/2)
[b1,a1] = butter(5,fff(1,:)/2)
press4_i1_p_filt =filtfilt(b1,a1,press4_i1_p)+filtfilt(b2,a2,press4_i1_p)+filtfilt(b3,a3,press4_i1_p)+filtfilt(b4,a4,press4_i1_p)+filtfilt(b5,a5,press4_i1_p)
press4_i1_p_f = press4_i1_p_filt+mean(press4_i1_p)
figure
plot(t4t_i1_p, press4_i1_p,'r')
hold on
plot(t4t_i1_p, press4_i1_p_f)
title('fix freq. - 0.11 Hz - 4th pres. value - blue track: filtered signal')
xlabel('[s]')
ylabel('[mmHg]')
set(gca, 'XLim', [0 500])
