# Supplementary material for: Evaluation of an Electro-Pneumatic Device for Artificial Capillary Pulse Generation used in a Prospective Study in Animals for Surgical Neck Wound Healing
Source: Sci Rep. 2019 Jul 8;9:9837. doi: 10.1038/s41598-019-46397-0 (PMC6614409; doi:10.1038/s41598-019-46397-0)
Supplement: Supplementary file 2 — Dataset 1 [file 41598_2019_46397_MOESM2_ESM.zip › Matlab_Codes/Fig_2/Fix_freq_3_filtering/press_value_3_freq_3.txt]

figure
t3t_p3=puls3_time_3./1000
t3t_i1_p3 = t3t_p3(1):1/4:t3t_p3(end)
press3_i1_p3= interp1(t3t_p3,puls3_pres_3,t3t_i1_p3)
plot(t3t_i1_p3, press3_i1_p3, 'r')
title('fix freq. - 0.16 Hz - 3rd pres. value')
xlabel('[s]')
ylabel('[mmHg]')
set(gca, 'XLim', [0 500])
figure
fou_press3_i1_p3 = fft(press3_i1_p3-mean(press3_i1_p3))
f_p3_press3_i1_p3 = linspace(0,4,length(fou_press3_i1_p3))
plot(f_p3_press3_i1_p3, abs(fou_press3_i1_p3))
set(gca, 'XLim', [-0.1 2])
title('FFT - fix freq. - 0.16 Hz - 3rd pres. value')
xlabel('[Hz]')
ylabel('[ampl.]')
ff=[0.14,0.15]
fff=[ff	ff*2	ff*3	ff*4]
[b4,a4] = butter(5,fff(4,:)/2)
[b3,a3] = butter(5,fff(3,:)/2)
[b2,a2] = butter(5,fff(2,:)/2)
[b1,a1] = butter(5,fff(1,:)/2)
press3_i1_p3_filt =filtfilt(b1,a1,press3_i1_p3)+filtfilt(b2,a2,press3_i1_p3)+filtfilt(b3,a3,press3_i1_p3)+filtfilt(b4,a4,press3_i1_p3)
press3_i1_p3_f = press3_i1_p3_filt+mean(press3_i1_p3)
figure
plot(t3t_i1_p3, press3_i1_p3,'r')
hold on
plot(t3t_i1_p3, press3_i1_p3_f)
title('fix freq. - 0.16 Hz - 3rd pres. value - blue track: filtered signal')
xlabel('[s]')
ylabel('[mmHg]')
set(gca, 'XLim', [0 500])
