# Supplementary material for: Evaluation of an Electro-Pneumatic Device for Artificial Capillary Pulse Generation used in a Prospective Study in Animals for Surgical Neck Wound Healing
Source: Sci Rep. 2019 Jul 8;9:9837. doi: 10.1038/s41598-019-46397-0 (PMC6614409; doi:10.1038/s41598-019-46397-0)
Supplement: Supplementary file 2 — Dataset 1 [file 41598_2019_46397_MOESM2_ESM.zip › Matlab_Codes/Fig_2/Fix_freq_3_filtering/press_value_together_freq_3.txt]

press1_i1_p3_ok = press1_i1_p3(684:1288)
press1_i1_p3_f_ok = press1_i1_p3_f(684:1288)
t_press1_i1_p3_ok = linspace(0, length(press1_i1_p3_ok)/4, length(press1_i1_p3_ok))
figure
plot(t_press1_i1_p3_ok, press1_i1_p3_ok,'r')
hold on
plot(t_press1_i1_p3_ok, press1_i1_p3_f_ok)
set(gca, 'XLim', [0 150])
press2_i1_p3_ok = press2_i1_p3(852:1456)
press2_i1_p3_f_ok = press2_i1_p3_f(852:1456)
t_press2_i1_p3_ok = linspace(0, length(press2_i1_p3_ok)/4, length(press2_i1_p3_ok))
figure
plot(t_press2_i1_p3_ok, press2_i1_p3_ok,'r')
hold on
plot(t_press2_i1_p3_ok, press2_i1_p3_f_ok)
set(gca, 'XLim', [0 150])
press3_i1_p3_ok = press3_i1_p3(860:1464)
press3_i1_p3_f_ok = press3_i1_p3_f(860:1464)
t_press3_i1_p3_ok = linspace(0, length(press3_i1_p3_ok)/4, length(press3_i1_p3_ok))
figure
plot(t_press3_i1_p3_ok, press3_i1_p3_ok,'r')
hold on
plot(t_press3_i1_p3_ok, press3_i1_p3_f_ok)
set(gca, 'XLim', [0 150])
press4_i1_p3_ok = press4_i1_p3(900:1504)
press4_i1_p3_f_ok = press4_i1_p3_f(900:1504)
t_press4_i1_p3_ok = linspace(0, length(press4_i1_p3_ok)/4, length(press4_i1_p3_ok))
figure
plot(t_press4_i1_p3_ok, press4_i1_p3_ok,'r')
hold on
plot(t_press4_i1_p3_ok, press4_i1_p3_f_ok)
set(gca, 'XLim', [0 150])
press5_i1_p3_ok = press5_i1_p3(980:1584)
press5_i1_p3_f_ok = press5_i1_p3_f(980:1584)
t_press5_i1_p3_ok = linspace(0, length(press5_i1_p3_ok)/4, length(press5_i1_p3_ok))
figure
plot(t_press5_i1_p3_ok, press5_i1_p3_ok,'r')
hold on
plot(t_press5_i1_p3_ok, press5_i1_p3_f_ok)
set(gca, 'XLim', [0 150])
