# Supplementary material for: Evaluation of an Electro-Pneumatic Device for Artificial Capillary Pulse Generation used in a Prospective Study in Animals for Surgical Neck Wound Healing
Source: Sci Rep. 2019 Jul 8;9:9837. doi: 10.1038/s41598-019-46397-0 (PMC6614409; doi:10.1038/s41598-019-46397-0)
Supplement: Supplementary file 2 — Dataset 1 [file 41598_2019_46397_MOESM2_ESM.zip › Matlab_Codes/Fig_2/Fix_freq_4_filtering/press_value_3_freq_4.txt]

figure
t3t_p4=puls3_time_4./1000
t3t_i1_p4 = t3t_p4(1):1/4:t3t_p4(end)
press3_i1_p4= interp1(t3t_p4,puls3_pres_4,t3t_i1_p4)
plot(t3t_i1_p4, press3_i1_p4, 'r')
title('fix freq. - 0.20 Hz - 3rd pres. value')
xlabel('[s]')
ylabel('[mmHg]')
set(gca, 'XLim', [0 500])
figure
fou_press3_i1_p4 = fft(press3_i1_p4-mean(press3_i1_p4))
f_p4_press3_i1_p4 = linspace(0,4,length(fou_press3_i1_p4))
plot(f_p4_press3_i1_p4, abs(fou_press3_i1_p4))
set(gca, 'XLim', [-0.1 2])
title('FFT - fix freq. - 0.20 Hz - 3rd pres. value')
xlabel('[Hz]')
ylabel('[ampl.]')
ff=[0.175,0.185]
fff=[ff	ff*2	ff*3]
[b3,a3] = butter(5,fff(3,:)/2)
[b2,a2] = butter(5,fff(2,:)/2)
[b1,a1] = butter(5,fff(1,:)/2)
press3_i1_p4_filt =filtfilt(b1,a1,press3_i1_p4)+filtfilt(b2,a2,press3_i1_p4)+filtfilt(b3,a3,press3_i1_p4)
press3_i1_p4_f = press3_i1_p4_filt+mean(press3_i1_p4)
figure
plot(t3t_i1_p4, press3_i1_p4,'r')
hold on
plot(t3t_i1_p4, press3_i1_p4_f)
title('fix freq. - 0.20 Hz - 3rd pres. value - blue track: filtered signal')
xlabel('[s]')
ylabel('[mmHg]')
set(gca, 'XLim', [0 500])
