# Supplementary material for: Evaluation of an Electro-Pneumatic Device for Artificial Capillary Pulse Generation used in a Prospective Study in Animals for Surgical Neck Wound Healing
Source: Sci Rep. 2019 Jul 8;9:9837. doi: 10.1038/s41598-019-46397-0 (PMC6614409; doi:10.1038/s41598-019-46397-0)
Supplement: Supplementary file 2 — Dataset 1 [file 41598_2019_46397_MOESM2_ESM.zip › Matlab_Codes/Fig_2/Visualization_500_s/Visualize_500_s.txt]

press1_i1_p_ok = press1_i1_p
press1_i1_p_f_ok = press1_i1_p_f
t_press1_i1_p_ok = linspace(0, length(press1_i1_p_ok)/4, length(press1_i1_p_ok))
press1_i1_p2_ok = press1_i1_p2
press1_i1_p2_f_ok = press1_i1_p2_f
t_press1_i1_p2_ok = linspace(0, length(press1_i1_p2_ok)/4, length(press1_i1_p2_ok))
press1_i1_p3_ok = press1_i1_p3
press1_i1_p3_f_ok = press1_i1_p3_f
t_press1_i1_p3_ok = linspace(0, length(press1_i1_p3_ok)/4, length(press1_i1_p3_ok))
press1_i1_p4_ok = press1_i1_p4
press1_i1_p4_f_ok = press1_i1_p4_f
t_press1_i1_p4_ok = linspace(0, length(press1_i1_p4_ok)/4, length(press1_i1_p4_ok))
press1_i1_p5_ok = press1_i1_p5
press1_i1_p5_f_ok = press1_i1_p5_f
t_press1_i1_p5_ok = linspace(0, length(press1_i1_p5_ok)/4, length(press1_i1_p5_ok))
press2_i1_p_ok = press2_i1_p
press2_i1_p_f_ok = press2_i1_p_f
t_press2_i1_p_ok = linspace(0, length(press2_i1_p_ok)/4, length(press2_i1_p_ok))
press2_i1_p2_ok = press2_i1_p2
press2_i1_p2_f_ok = press2_i1_p2_f
t_press2_i1_p2_ok = linspace(0, length(press2_i1_p2_ok)/4, length(press2_i1_p2_ok))
press2_i1_p3_ok = press2_i1_p3
press2_i1_p3_f_ok = press2_i1_p3_f
t_press2_i1_p3_ok = linspace(0, length(press2_i1_p3_ok)/4, length(press2_i1_p3_ok))
press2_i1_p4_ok = press2_i1_p4
press2_i1_p4_f_ok = press2_i1_p4_f
t_press2_i1_p4_ok = linspace(0, length(press2_i1_p4_ok)/4, length(press2_i1_p4_ok))
press2_i1_p5_ok = press2_i1_p5
press2_i1_p5_f_ok = press2_i1_p5_f
t_press2_i1_p5_ok = linspace(0, length(press2_i1_p5_ok)/4, length(press2_i1_p5_ok))
press3_i1_p_ok = press3_i1_p
press3_i1_p_f_ok = press3_i1_p_f
t_press3_i1_p_ok = linspace(0, length(press3_i1_p_ok)/4, length(press3_i1_p_ok))
press3_i1_p2_ok = press3_i1_p2
press3_i1_p2_f_ok = press3_i1_p2_f
t_press3_i1_p2_ok = linspace(0, length(press3_i1_p2_ok)/4, length(press3_i1_p2_ok))
press3_i1_p3_ok = press3_i1_p3
press3_i1_p3_f_ok = press3_i1_p3_f
t_press3_i1_p3_ok = linspace(0, length(press3_i1_p3_ok)/4, length(press3_i1_p3_ok))
press3_i1_p4_ok = press3_i1_p4
press3_i1_p4_f_ok = press3_i1_p4_f
t_press3_i1_p4_ok = linspace(0, length(press3_i1_p4_ok)/4, length(press3_i1_p4_ok))
press3_i1_p5_ok = press3_i1_p5
press3_i1_p5_f_ok = press3_i1_p5_f
t_press3_i1_p5_ok = linspace(0, length(press3_i1_p5_ok)/4, length(press3_i1_p5_ok))
press4_i1_p_ok = press4_i1_p
press4_i1_p_f_ok = press4_i1_p_f
t_press4_i1_p_ok = linspace(0, length(press4_i1_p_ok)/4, length(press4_i1_p_ok))
press4_i1_p2_ok = press4_i1_p2
press4_i1_p2_f_ok = press4_i1_p2_f
t_press4_i1_p2_ok = linspace(0, length(press4_i1_p2_ok)/4, length(press4_i1_p2_ok))
press4_i1_p3_ok = press4_i1_p3
press4_i1_p3_f_ok = press4_i1_p3_f
t_press4_i1_p3_ok = linspace(0, length(press4_i1_p3_ok)/4, length(press4_i1_p3_ok))
press4_i1_p4_ok = press4_i1_p4
press4_i1_p4_f_ok = press4_i1_p4_f
t_press4_i1_p4_ok = linspace(0, length(press4_i1_p4_ok)/4, length(press4_i1_p4_ok))
press4_i1_p5_ok = press4_i1_p5
press4_i1_p5_f_ok = press4_i1_p5_f
t_press4_i1_p5_ok = linspace(0, length(press4_i1_p5_ok)/4, length(press4_i1_p5_ok))
press5_i1_p_ok = press5_i1_p
press5_i1_p_f_ok = press5_i1_p_f
t_press5_i1_p_ok = linspace(0, length(press5_i1_p_ok)/4, length(press5_i1_p_ok))
press5_i1_p2_ok = press5_i1_p2
press5_i1_p2_f_ok = press5_i1_p2_f
t_press5_i1_p2_ok = linspace(0, length(press5_i1_p2_ok)/4, length(press5_i1_p2_ok))
press5_i1_p3_ok = press5_i1_p3
press5_i1_p3_f_ok = press5_i1_p3_f
t_press5_i1_p3_ok = linspace(0, length(press5_i1_p3_ok)/4, length(press5_i1_p3_ok))
press5_i1_p4_ok = press5_i1_p4
press5_i1_p4_f_ok = press5_i1_p4_f
t_press5_i1_p4_ok = linspace(0, length(press5_i1_p4_ok)/4, length(press5_i1_p4_ok))
press5_i1_p5_ok = press5_i1_p5
press5_i1_p5_f_ok = press5_i1_p5_f
t_press5_i1_p5_ok = linspace(0, length(press5_i1_p5_ok)/4, length(press5_i1_p5_ok))
figure
ax(1) = subplot(5,2,1)
plot(t_press1_i1_p_ok, press1_i1_p_ok,'r')
hold on
plot(t_press2_i1_p_ok, press2_i1_p_ok,'g')
plot(t_press3_i1_p_ok, press3_i1_p_ok,'b')
plot(t_press4_i1_p_ok, press4_i1_p_ok,'k')
plot(t_press5_i1_p_ok, press5_i1_p_ok,'m')
set(gca, 'XLim', [0 500])
set(gca, 'YLim', [3 14.5])
set(gca, 'YTick', [4	8	12])
xlabel('[s]', 'FontSize',16)
ylabel('[mmHg]', 'FontSize',16)
set(gca,'FontSize',16)
set(gca, 'FontName', 'Arial')
ax(2) = subplot(5,2,2)
plot(t_press1_i1_p_ok, press1_i1_p_f_ok,'r')
hold on
plot(t_press2_i1_p_ok, press2_i1_p_f_ok,'g')
plot(t_press3_i1_p_ok, press3_i1_p_f_ok,'b')
plot(t_press4_i1_p_ok, press4_i1_p_f_ok,'k')
plot(t_press5_i1_p_ok, press5_i1_p_f_ok,'m')
set(gca, 'XLim', [0 500])
set(gca, 'YLim', [3 14.5])
set(gca, 'YTick', [4	8	12])
xlabel('[s]', 'FontSize',16)
ylabel('[mmHg]', 'FontSize',16)
set(gca,'FontSize',16)
set(gca, 'FontName', 'Arial')
ax(3) = subplot(5,2,3)
plot(t_press1_i1_p2_ok, press1_i1_p2_ok,'r')
hold on
plot(t_press2_i1_p2_ok, press2_i1_p2_ok,'g')
plot(t_press3_i1_p2_ok, press3_i1_p2_ok,'b')
plot(t_press4_i1_p2_ok, press4_i1_p2_ok,'k')
plot(t_press5_i1_p2_ok, press5_i1_p2_ok,'m')
set(gca, 'XLim', [0 500])
set(gca, 'YLim', [3 14.5])
set(gca, 'YTick', [4	8	12])
xlabel('[s]', 'FontSize',16)
ylabel('[mmHg]', 'FontSize',16)
set(gca,'FontSize',16)
set(gca, 'FontName', 'Arial')
ax(4) = subplot(5,2,4)
plot(t_press1_i1_p2_ok, press1_i1_p2_f_ok,'r')
hold on
plot(t_press2_i1_p2_ok, press2_i1_p2_f_ok,'g')
plot(t_press3_i1_p2_ok, press3_i1_p2_f_ok,'b')
plot(t_press4_i1_p2_ok, press4_i1_p2_f_ok,'k')
plot(t_press5_i1_p2_ok, press5_i1_p2_f_ok,'m')
set(gca, 'XLim', [0 500])
set(gca, 'YLim', [3 14.5])
set(gca, 'YTick', [4	8	12])
xlabel('[s]', 'FontSize',16)
ylabel('[mmHg]', 'FontSize',16)
set(gca,'FontSize',16)
set(gca, 'FontName', 'Arial')
ax(5) = subplot(5,2,5)
plot(t_press1_i1_p3_ok, press1_i1_p3_ok,'r')
hold on
plot(t_press2_i1_p3_ok, press2_i1_p3_ok,'g')
plot(t_press3_i1_p3_ok, press3_i1_p3_ok,'b')
plot(t_press4_i1_p3_ok, press4_i1_p3_ok,'k')
plot(t_press5_i1_p3_ok, press5_i1_p3_ok,'m')
set(gca, 'XLim', [0 500])
set(gca, 'YLim', [3 14.5])
set(gca, 'YTick', [4	8	12])
xlabel('[s]', 'FontSize',16)
ylabel('[mmHg]', 'FontSize',16)
set(gca,'FontSize',16)
set(gca, 'FontName', 'Arial')
ax(6) = subplot(5,2,6)
plot(t_press1_i1_p3_ok, press1_i1_p3_f_ok,'r')
hold on
plot(t_press2_i1_p3_ok, press2_i1_p3_f_ok,'g')
plot(t_press3_i1_p3_ok, press3_i1_p3_f_ok,'b')
plot(t_press4_i1_p3_ok, press4_i1_p3_f_ok,'k')
plot(t_press5_i1_p3_ok, press5_i1_p3_f_ok,'m')
set(gca, 'XLim', [0 500])
set(gca, 'YLim', [3 14.5])
set(gca, 'YTick', [4	8	12])
xlabel('[s]', 'FontSize',16)
ylabel('[mmHg]', 'FontSize',16)
set(gca,'FontSize',16)
set(gca, 'FontName', 'Arial')
ax(7) = subplot(5,2,7)
plot(t_press1_i1_p4_ok, press1_i1_p4_ok,'r')
hold on
plot(t_press2_i1_p4_ok, press2_i1_p4_ok,'g')
plot(t_press3_i1_p4_ok, press3_i1_p4_ok,'b')
plot(t_press4_i1_p4_ok, press4_i1_p4_ok,'k')
plot(t_press5_i1_p4_ok, press5_i1_p4_ok,'m')
set(gca, 'XLim', [0 500])
set(gca, 'YLim', [3 14.5])
set(gca, 'YTick', [4	8	12])
xlabel('[s]', 'FontSize',16)
ylabel('[mmHg]', 'FontSize',16)
set(gca,'FontSize',16)
set(gca, 'FontName', 'Arial')
ax(8) = subplot(5,2,8)
plot(t_press1_i1_p4_ok, press1_i1_p4_f_ok,'r')
hold on
plot(t_press2_i1_p4_ok, press2_i1_p4_f_ok,'g')
plot(t_press3_i1_p4_ok, press3_i1_p4_f_ok,'b')
plot(t_press4_i1_p4_ok, press4_i1_p4_f_ok,'k')
plot(t_press5_i1_p4_ok, press5_i1_p4_f_ok,'m')
set(gca, 'XLim', [0 500])
set(gca, 'YLim', [3 14.5])
set(gca, 'YTick', [4	8	12])
xlabel('[s]', 'FontSize',16)
ylabel('[mmHg]', 'FontSize',16)
set(gca,'FontSize',16)
set(gca, 'FontName', 'Arial')
ax(9) = subplot(5,2,9)
plot(t_press1_i1_p5_ok, press1_i1_p5_ok,'r')
hold on
plot(t_press2_i1_p5_ok, press2_i1_p5_ok,'g')
plot(t_press3_i1_p5_ok, press3_i1_p5_ok,'b')
plot(t_press4_i1_p5_ok, press4_i1_p5_ok,'k')
plot(t_press5_i1_p5_ok, press5_i1_p5_ok,'m')
set(gca, 'XLim', [0 500])
set(gca, 'YLim', [3 14.5])
set(gca, 'YTick', [4	8	12])
xlabel('[s]', 'FontSize',16)
ylabel('[mmHg]', 'FontSize',16)
set(gca,'FontSize',16)
set(gca, 'FontName', 'Arial')
ax(10) = subplot(5,2,10)
plot(t_press1_i1_p5_ok, press1_i1_p5_f_ok,'r')
hold on
plot(t_press2_i1_p5_ok, press2_i1_p5_f_ok,'g')
plot(t_press3_i1_p5_ok, press3_i1_p5_f_ok,'b')
plot(t_press4_i1_p5_ok, press4_i1_p5_f_ok,'k')
plot(t_press5_i1_p5_ok, press5_i1_p5_f_ok,'m')
set(gca, 'XLim', [0 500])
set(gca, 'YLim', [3 14.5])
set(gca, 'YTick', [4	8	12])
xlabel('[s]', 'FontSize',16)
ylabel('[mmHg]', 'FontSize',16)
set(gca,'FontSize',16)
set(gca, 'FontName', 'Arial')
