# Supplementary material for: Evaluation of an Electro-Pneumatic Device for Artificial Capillary Pulse Generation used in a Prospective Study in Animals for Surgical Neck Wound Healing
Source: Sci Rep. 2019 Jul 8;9:9837. doi: 10.1038/s41598-019-46397-0 (PMC6614409; doi:10.1038/s41598-019-46397-0)
Supplement: Supplementary file 2 — Dataset 1 [file 41598_2019_46397_MOESM2_ESM.zip › Matlab_Codes/TAB_1/Continuous_Mode/Fourier_Transforms_continuous_mode.txt]

figure
fou_cont_pres_1 = fft(cont_pres_1-mean(cont_pres_1))
f_p_pres_1 = linspace(0,4,length(fou_cont_pres_1))
plot(f_p_pres_1, abs(fou_cont_pres_1))
title('cont. mode - 1st pres. value')
xlabel('[Hz]')
ylabel('[ampl.]')
set(gca, 'XLim', [-0.1 2])
set(gca, 'YLim', [0 +250])
figure
fou_cont_pres_2 = fft(cont_pres_2-mean(cont_pres_2))
f_p_pres_2 = linspace(0,4,length(fou_cont_pres_2))
plot(f_p_pres_2, abs(fou_cont_pres_2))
title('cont. mode - 2nd pres. value')
xlabel('[Hz]')
ylabel('[ampl.]')
set(gca, 'XLim', [-0.1 2])
set(gca, 'YLim', [0 +250])
figure
fou_cont_pres_3 = fft(cont_pres_3-mean(cont_pres_3))
f_p_pres_3 = linspace(0,4,length(fou_cont_pres_3))
plot(f_p_pres_3, abs(fou_cont_pres_3))
title('cont. mode - 3rd pres. value')
xlabel('[Hz]')
ylabel('[ampl.]')
set(gca, 'XLim', [-0.1 2])
set(gca, 'YLim', [0 +250])
figure
fou_cont_pres_4 = fft(cont_pres_4-mean(cont_pres_4))
f_p_pres_4 = linspace(0,4,length(fou_cont_pres_4))
plot(f_p_pres_4, abs(fou_cont_pres_4))
title('cont. mode - 4th pres. value')
xlabel('[Hz]')
ylabel('[ampl.]')
set(gca, 'XLim', [-0.1 2])
set(gca, 'YLim', [0 +250])
figure
fou_cont_pres_5 = fft(cont_pres_5-mean(cont_pres_5))
f_p_pres_5 = linspace(0,4,length(fou_cont_pres_5))
plot(f_p_pres_5, abs(fou_cont_pres_5))
title('cont. mode - 5th pres. value')
xlabel('[Hz]')
ylabel('[ampl.]')
set(gca, 'XLim', [-0.1 2])
set(gca, 'YLim', [0 +250])
