# Supplementary material for: Evaluation of an Electro-Pneumatic Device for Artificial Capillary Pulse Generation used in a Prospective Study in Animals for Surgical Neck Wound Healing
Source: Sci Rep. 2019 Jul 8;9:9837. doi: 10.1038/s41598-019-46397-0 (PMC6614409; doi:10.1038/s41598-019-46397-0)
Supplement: Supplementary file 2 — Dataset 1 [file 41598_2019_46397_MOESM2_ESM.zip › Matlab_Codes/TAB_1/Continuous_Mode/Pressure_Values_Graphs_continuous_mode.txt]

figure
tt=cont_time_1./1000
tt_i1 = tt(1):1/4:tt(end)
press_i1= interp1(tt,cont_pres_1,tt_i1)
plot(tt_i1, press_i1, 'r')
hold on
tt2=cont_time_2./1000
tt_i2 = tt2(1):1/4:tt2(end)
press_i2= interp1(tt2,cont_pres_2,tt_i2)
plot(tt_i2, press_i2, 'g')
tt3=cont_time_3./1000
tt_i3 = tt3(1):1/4:tt3(end)
press_i3= interp1(tt3,cont_pres_3,tt_i3)
plot(tt_i3, press_i3, 'b')
tt4=cont_time_4./1000
tt_i4 = tt4(1):1/4:tt4(end)
press_i4= interp1(tt4,cont_pres_4,tt_i4)
plot(tt_i4, press_i4, 'k')
tt5=cont_time_5./1000
tt_i5 = tt5(1):1/4:tt5(end)
press_i5= interp1(tt5,cont_pres_5,tt_i5)
plot(tt_i5, press_i5, 'm')
title('cont. mode - all pres. values')
xlabel('[s]')
ylabel('[mmHg]')
figure
ax(1) = subplot(3,2,1)
boxplot(press_i1)
title('boxplot - cont. mode - 1st pres. value')
set(gca, 'YLim', [+3.4 +3.8])
set(gca, 'YTick', [3.4	3.6	3.8])
ylabel('[mmHg]')
ax(2) = subplot(3,2,2)
boxplot(press_i2)
title('boxplot - cont. mode - 2nd pres. value')
set(gca, 'YLim', [+4.5 +6.5])
set(gca, 'YTick', [4.5	5.5	6.5])
ylabel('[mmHg]')
ax(3) = subplot(3,2,3)
boxplot(press_i3)
title('boxplot - cont. mode - 3rd pres. value')
set(gca, 'YLim', [+5.5 +7.5])
set(gca, 'YTick', [5.5	6.5	7.5])
ylabel('[mmHg]')
ax(4) = subplot(3,2,4)
boxplot(press_i4)
title('boxplot - cont. mode - 4th pres. value')
set(gca, 'YLim', [+7 +9])
set(gca, 'YTick', [7	8	9])
ylabel('[mmHg]')
ax(5) = subplot(3,2,5)
boxplot(press_i5)
title('boxplot - cont. mode - 5th pres. value')
set(gca, 'YLim', [+9.5 +11.5])
set(gca, 'YTick', [9.5	10.5	11.5])
ylabel('[mmHg]')
