# Supplementary material for: Evaluation of an Electro-Pneumatic Device for Artificial Capillary Pulse Generation used in a Prospective Study in Animals for Surgical Neck Wound Healing
Source: Sci Rep. 2019 Jul 8;9:9837. doi: 10.1038/s41598-019-46397-0 (PMC6614409; doi:10.1038/s41598-019-46397-0)
Supplement: Supplementary file 2 — Dataset 1 [file 41598_2019_46397_MOESM2_ESM.zip › Matlab_Codes/TAB_1/Press_Value_3/Fourier_Transforms_press_value_3.txt]

figure
fou_puls3_pres_1 = fft(puls3_pres_1-mean(puls3_pres_1))
f_p_puls3_1 = linspace(0,4,length(fou_puls3_pres_1))
plot(f_p_puls3_1, abs(fou_puls3_pres_1))
set(gca, 'XLim', [-0.1 2])
title('puls. mode - 3rd pres. value - 0.11 Hz')
xlabel('[Hz]')
ylabel('[ampl.]')
set(gca, 'XLim', [-0.1 2])
set(gca, 'YLim', [0 +1200])
figure
fou_puls3_pres_2 = fft(puls3_pres_2-mean(puls3_pres_2))
f_p_puls3_2 = linspace(0,4,length(fou_puls3_pres_2))
plot(f_p_puls3_2, abs(fou_puls3_pres_2))
set(gca, 'XLim', [-0.1 2])
title('puls. mode - 3rd pres. value - 0.13 Hz')
xlabel('[Hz]')
ylabel('[ampl.]')
set(gca, 'XLim', [-0.1 2])
set(gca, 'YLim', [0 +1200])
figure
fou_puls3_pres_3 = fft(puls3_pres_3-mean(puls3_pres_3))
f_p_puls3_3 = linspace(0,4,length(fou_puls3_pres_3))
plot(f_p_puls3_3, abs(fou_puls3_pres_3))
set(gca, 'XLim', [-0.1 2])
title('puls. mode - 3rd pres. value - 0.16 Hz')
xlabel('[Hz]')
ylabel('[ampl.]')
set(gca, 'XLim', [-0.1 2])
set(gca, 'YLim', [0 +1200])
figure
fou_puls3_pres_4 = fft(puls3_pres_4-mean(puls3_pres_4))
f_p_puls3_4 = linspace(0,4,length(fou_puls3_pres_4))
plot(f_p_puls3_4, abs(fou_puls3_pres_4))
set(gca, 'XLim', [-0.1 2])
title('puls. mode - 3rd pres. value - 0.20 Hz')
xlabel('[Hz]')
ylabel('[ampl.]')
set(gca, 'XLim', [-0.1 2])
set(gca, 'YLim', [0 +1200])
figure
fou_puls3_pres_5 = fft(puls3_pres_5-mean(puls3_pres_5))
f_p_puls3_5 = linspace(0,4,length(fou_puls3_pres_5))
plot(f_p_puls3_5, abs(fou_puls3_pres_5))
set(gca, 'XLim', [-0.1 2])
title('puls. mode - 3rd pres. value - 0.28 Hz')
xlabel('[Hz]')
ylabel('[ampl.]')
set(gca, 'XLim', [-0.1 2])
set(gca, 'YLim', [0 +1200])
