# Supplementary material for: Evaluation of an Electro-Pneumatic Device for Artificial Capillary Pulse Generation used in a Prospective Study in Animals for Surgical Neck Wound Healing
Source: Sci Rep. 2019 Jul 8;9:9837. doi: 10.1038/s41598-019-46397-0 (PMC6614409; doi:10.1038/s41598-019-46397-0)
Supplement: Supplementary file 2 — Dataset 1 [file 41598_2019_46397_MOESM2_ESM.zip › Matlab_Codes/TAB_1/Press_Value_5/Pressure_Values_Graphs_press_value_5.txt]

figure;
t5t_p=puls5_time_1./1000; 
t5t_i1_p = t5t_p(1):1/4:t5t_p(end);
press5_i1_p= interp1(t5t_p,puls5_pres_1,t5t_i1_p);
plot(t5t_i1_p, press5_i1_p, 'r');
hold on;
t5t_p2=puls5_time_2./1000; 
t5t_i1_p2 = t5t_p2(1):1/4:t5t_p2(end);
press5_i1_p2= interp1(t5t_p2,puls5_pres_2,t5t_i1_p2);
plot(t5t_i1_p2, press5_i1_p2, 'g');
t5t_p3=puls5_time_3./1000; 
t5t_i1_p3 = t5t_p3(1):1/4:t5t_p3(end);
press5_i1_p3= interp1(t5t_p3,puls5_pres_3,t5t_i1_p3);
plot(t5t_i1_p3, press5_i1_p3, 'b');
t5t_p4=puls5_time_4./1000; 
t5t_i1_p4 = t5t_p4(1):1/4:t5t_p4(end);
press5_i1_p4= interp1(t5t_p4,puls5_pres_4,t5t_i1_p4);
plot(t5t_i1_p4, press5_i1_p4, 'k');
t5t_p5=puls5_time_5./1000; 
t5t_i1_p5 = t5t_p5(1):1/4:t5t_p5(end);
press5_i1_p5= interp1(t5t_p5,puls5_pres_5,t5t_i1_p5);
plot(t5t_i1_p5, press5_i1_p5, 'm');
title('puls. mode - 5th pres. value for all oper. freq.');
xlabel('[s]');
ylabel('[mmHg]');

figure;

ax(1) = subplot(3,2,1);
boxplot(press5_i1_p);
title('boxplot - puls. mode - 5th pres. ; 1st freq.');
set(gca, 'YLim', [+3.5 +17]);
set(gca, 'YTick', [4;8;12;16]);
ylabel('[mmHg]');

ax(2) = subplot(3,2,2);
boxplot(press5_i1_p2);
title('boxplot - puls. mode - 5th pres. ; 2nd freq.');
set(gca, 'YLim', [+3.5 +17]);
set(gca, 'YTick', [4;8;12;16]);
ylabel('[mmHg]');

ax(3) = subplot(3,2,3);
boxplot(press5_i1_p3);
title('boxplot - puls. mode - 5th pres. ; 3rd freq.');
set(gca, 'YLim', [+3.5 +17]);
set(gca, 'YTick', [4;8;12;16]);
ylabel('[mmHg]');

ax(4) = subplot(3,2,4);
boxplot(press5_i1_p4);
title('boxplot - puls. mode - 5th pres. ; 4th freq.');
set(gca, 'YLim', [+3.5 +17]);
set(gca, 'YTick', [4;8;12;16]);
ylabel('[mmHg]');

ax(5) = subplot(3,2,5);
boxplot(press5_i1_p5);
title('boxplot - puls. mode - 5th pres. ; 5th freq.');
set(gca, 'YLim', [+3.5 +17]);
set(gca, 'YTick', [4;8;12;16]);
ylabel('[mmHg]');
