# Supplementary material for: Evaluation of an Electro-Pneumatic Device for Artificial Capillary Pulse Generation used in a Prospective Study in Animals for Surgical Neck Wound Healing
Source: Sci Rep. 2019 Jul 8;9:9837. doi: 10.1038/s41598-019-46397-0 (PMC6614409; doi:10.1038/s41598-019-46397-0)
Supplement: Supplementary file 2 — Dataset 1 [file 41598_2019_46397_MOESM2_ESM.zip › Matlab_Codes/TAB_1/Viewing_Data_Only/fix_freq_different_pressure_values.txt]

figure
t1t_p=puls1_time_1./1000
t1t_i1_p = t1t_p(1):1/4:t1t_p(end)
press1_i1_p= interp1(t1t_p,puls1_pres_1,t1t_i1_p)
plot(t1t_i1_p, press1_i1_p,'r')
hold on
t2t_p=puls2_time_1./1000
t2t_i1_p = t2t_p(1):1/4:t2t_p(end)
press2_i1_p= interp1(t2t_p,puls2_pres_1,t2t_i1_p)
plot(t2t_i1_p, press2_i1_p, 'g')
t3t_p=puls3_time_1./1000
t3t_i1_p = t3t_p(1):1/4:t3t_p(end)
press3_i1_p= interp1(t3t_p,puls3_pres_1,t3t_i1_p)
plot(t3t_i1_p, press3_i1_p, 'b')
t4t_p=puls4_time_1./1000
t4t_i1_p = t4t_p(1):1/4:t4t_p(end)
press4_i1_p= interp1(t4t_p,puls4_pres_1,t4t_i1_p)
plot(t4t_i1_p, press4_i1_p, 'k')
t5t_p=puls5_time_1./1000
t5t_i1_p = t5t_p(1):1/4:t5t_p(end)
press5_i1_p= interp1(t5t_p,puls5_pres_1,t5t_i1_p)
plot(t5t_i1_p, press5_i1_p, 'm')
title('fix freq. - 0.11 Hz - all pres. values')
xlabel('[s]')
ylabel('[mmHg]')
figure
t1t_p2=puls1_time_2./1000
t1t_i1_p2 = t1t_p2(1):1/4:t1t_p2(end)
press1_i1_p2= interp1(t1t_p2,puls1_pres_2,t1t_i1_p2)
plot(t1t_i1_p2, press1_i1_p2, 'r')
hold on
t2t_p2=puls2_time_2./1000
t2t_i1_p2 = t2t_p2(1):1/4:t2t_p2(end)
press2_i1_p2= interp1(t2t_p2,puls2_pres_2,t2t_i1_p2)
plot(t2t_i1_p2, press2_i1_p2, 'g')
t3t_p2=puls3_time_2./1000
t3t_i1_p2 = t3t_p2(1):1/4:t3t_p2(end)
press3_i1_p2= interp1(t3t_p2,puls3_pres_2,t3t_i1_p2)
plot(t3t_i1_p2, press3_i1_p2, 'b')
t4t_p2=puls4_time_2./1000
t4t_i1_p2 = t4t_p2(1):1/4:t4t_p2(end)
press4_i1_p2= interp1(t4t_p2,puls4_pres_2,t4t_i1_p2)
plot(t4t_i1_p2, press4_i1_p2, 'k')
t5t_p2=puls5_time_2./1000
t5t_i1_p2 = t5t_p2(1):1/4:t5t_p2(end)
press5_i1_p2= interp1(t5t_p2,puls5_pres_2,t5t_i1_p2)
plot(t5t_i1_p2, press5_i1_p2, 'm')
title('fix freq. - 0.13 Hz - all pres. values')
xlabel('[s]')
ylabel('[mmHg]')
figure
t1t_p3=puls1_time_3./1000
t1t_i1_p3 = t1t_p3(1):1/4:t1t_p3(end)
press1_i1_p3= interp1(t1t_p3,puls1_pres_3,t1t_i1_p3)
plot(t1t_i1_p3, press1_i1_p3, 'r')
hold on
t2t_p3=puls2_time_3./1000
t2t_i1_p3 = t2t_p3(1):1/4:t2t_p3(end)
press2_i1_p3= interp1(t2t_p3,puls2_pres_3,t2t_i1_p3)
plot(t2t_i1_p3, press2_i1_p3, 'g')
t3t_p3=puls3_time_3./1000
t3t_i1_p3 = t3t_p3(1):1/4:t3t_p3(end)
press3_i1_p3= interp1(t3t_p3,puls3_pres_3,t3t_i1_p3)
plot(t3t_i1_p3, press3_i1_p3, 'b')
t4t_p3=puls4_time_3./1000
t4t_i1_p3 = t4t_p3(1):1/4:t4t_p3(end)
press4_i1_p3= interp1(t4t_p3,puls4_pres_3,t4t_i1_p3)
plot(t4t_i1_p3, press4_i1_p3, 'k')
t5t_p3=puls5_time_3./1000
t5t_i1_p3 = t5t_p3(1):1/4:t5t_p3(end)
press5_i1_p3= interp1(t5t_p3,puls5_pres_3,t5t_i1_p3)
plot(t5t_i1_p3, press5_i1_p3, 'm')
title('fix freq. - 0.16 Hz - all pres. values')
xlabel('[s]')
ylabel('[mmHg]')
figure
t1t_p4=puls1_time_4./1000
t1t_i1_p4 = t1t_p4(1):1/4:t1t_p4(end)
press1_i1_p4= interp1(t1t_p4,puls1_pres_4,t1t_i1_p4)
plot(t1t_i1_p4, press1_i1_p4, 'r')
hold on
t2t_p4=puls2_time_4./1000
t2t_i1_p4 = t2t_p4(1):1/4:t2t_p4(end)
press2_i1_p4= interp1(t2t_p4,puls2_pres_4,t2t_i1_p4)
plot(t2t_i1_p4, press2_i1_p4, 'g')
t3t_p4=puls3_time_4./1000
t3t_i1_p4 = t3t_p4(1):1/4:t3t_p4(end)
press3_i1_p4= interp1(t3t_p4,puls3_pres_4,t3t_i1_p4)
plot(t3t_i1_p4, press3_i1_p4, 'b')
t4t_p4=puls4_time_4./1000
t4t_i1_p4 = t4t_p4(1):1/4:t4t_p4(end)
press4_i1_p4= interp1(t4t_p4,puls4_pres_4,t4t_i1_p4)
plot(t4t_i1_p4, press4_i1_p4, 'k')
t5t_p4=puls5_time_4./1000
t5t_i1_p4 = t5t_p4(1):1/4:t5t_p4(end)
press5_i1_p4= interp1(t5t_p4,puls5_pres_4,t5t_i1_p4)
plot(t5t_i1_p4, press5_i1_p4, 'm')
title('fix freq. - 0.20 Hz - all pres. values')
xlabel('[s]')
ylabel('[mmHg]')
figure
t1t_p5=puls1_time_5./1000
t1t_i1_p5 = t1t_p5(1):1/4:t1t_p5(end)
press1_i1_p5= interp1(t1t_p5,puls1_pres_5,t1t_i1_p5)
plot(t1t_i1_p5, press1_i1_p5, 'r')
hold on
t2t_p5=puls2_time_5./1000
t2t_i1_p5 = t2t_p5(1):1/4:t2t_p5(end)
press2_i1_p5= interp1(t2t_p5,puls2_pres_5,t2t_i1_p5)
plot(t2t_i1_p5, press2_i1_p5, 'g')
t3t_p5=puls3_time_5./1000
t3t_i1_p5 = t3t_p5(1):1/4:t3t_p5(end)
press3_i1_p5= interp1(t3t_p5,puls3_pres_5,t3t_i1_p5)
plot(t3t_i1_p5, press3_i1_p5, 'b')
t4t_p5=puls4_time_5./1000
t4t_i1_p5 = t4t_p5(1):1/4:t4t_p5(end)
press4_i1_p5= interp1(t4t_p5,puls4_pres_5,t4t_i1_p5)
plot(t4t_i1_p5, press4_i1_p5, 'k')
t5t_p5=puls5_time_5./1000
t5t_i1_p5 = t5t_p5(1):1/4:t5t_p5(end)
press5_i1_p5= interp1(t5t_p5,puls5_pres_5,t5t_i1_p5)
plot(t5t_i1_p5, press5_i1_p5, 'm')
title('fix freq. - 0.28 Hz - all pres. values')
xlabel('[s]')
ylabel('[mmHg]')
