# Supplementary material for: Evaluation of an Electro-Pneumatic Device for Artificial Capillary Pulse Generation used in a Prospective Study in Animals for Surgical Neck Wound Healing
Source: Sci Rep. 2019 Jul 8;9:9837. doi: 10.1038/s41598-019-46397-0 (PMC6614409; doi:10.1038/s41598-019-46397-0)
Supplement: Supplementary file 2 — Dataset 1 [file 41598_2019_46397_MOESM2_ESM.zip › Matlab_Codes/TAB_2/Micro_Perfusion_Graph.txt]

figure;
ax(1) = subplot(5,4,1);
plot(timeFromStart_1_1, pressure_1_1); 
xlabel('[s]');
ylabel('[mmHg]');
title('all pres. meas. 1, day:1');
set(gca, 'YLim', [2 +27]);
set(gca, 'XLim', [0 +90000]);
set(gca, 'YTick', [5;15;25]);

ax(2) = subplot(5,4,2);
plot(timeFromStart_1_2, pressure_1_2);
xlabel('[s]');
ylabel('[mmHg]');
title('all pres. meas. 1, day:2');
set(gca, 'YLim', [2 +27]);
set(gca, 'XLim', [0 +90000]);
set(gca, 'YTick', [5;15;25]);

ax(3) = subplot(5,4,3);
plot(timeFromStart_1_3, pressure_1_3);
xlabel('[s]');
ylabel('[mmHg]');
title('all pres. meas. 1, day:3'); 
set(gca, 'YLim', [2 +27]);
set(gca, 'XLim', [0 +90000]);
set(gca, 'YTick', [5;15;25]);

ax(4) = subplot(5,4,4);
plot(timeFromStart_1_4, pressure_1_4);
xlabel('[s]');
ylabel('[mmHg]');
title('all pres. meas. 1, day:4');
set(gca, 'YLim', [2 +27]);
set(gca, 'XLim', [0 +90000]);
set(gca, 'YTick', [5;15;25]);

ax(5) = subplot(5,4,5);
plot(timeFromStart_2_1, pressure_2_1);
xlabel('[s]');
ylabel('[mmHg]');
title('all pres. meas. 2, day:1');
set(gca, 'YLim', [2 +27]);
set(gca, 'XLim', [0 +90000]);
set(gca, 'YTick', [5;15;25]);

ax(6) = subplot(5,4,6);
plot(timeFromStart_2_2, pressure_2_2);
xlabel('[s]');
ylabel('[mmHg]');
title('all pres. meas. 2, day:2');
set(gca, 'YLim', [2 +27]);
set(gca, 'XLim', [0 +90000]);
set(gca, 'YTick', [5;15;25]);

ax(7) = subplot(5,4,7);
plot(timeFromStart_2_3, pressure_2_3);
xlabel('[s]');
ylabel('[mmHg]');
title('all pres. meas. 2, day:3');
set(gca, 'YLim', [2 +27]);
set(gca, 'XLim', [0 +90000]);
set(gca, 'YTick', [5;15;25]);

ax(8) = subplot(5,4,8);
plot(timeFromStart_2_4, pressure_2_4);
xlabel('[s]');
ylabel('[mmHg]');
title('all pres. meas. 2, day:4');
set(gca, 'YLim', [2 +27]);
set(gca, 'XLim', [0 +90000]);
set(gca, 'YTick', [5;15;25]);

ax(9) = subplot(5,4,9);
plot(timeFromStart_3_1, pressure_3_1);
xlabel('[s]');
ylabel('[mmHg]');
title('all pres. meas. 3, day:1');
set(gca, 'YLim', [2 +27]);
set(gca, 'XLim', [0 +90000]);
set(gca, 'YTick', [5;15;25]);

ax(10) = subplot(5,4,10);
plot(timeFromStart_3_2, pressure_3_2);
xlabel('[s]');
ylabel('[mmHg]');
title('all pres. meas. 3, day:2');
set(gca, 'YLim', [2 +27]);
set(gca, 'XLim', [0 +90000]);
set(gca, 'YTick', [5;15;25]);

ax(11) = subplot(5,4,11);
plot(timeFromStart_3_3, pressure_3_3); 
xlabel('[s]');
ylabel('[mmHg]');
title('all pres. meas. 3, day:3');
set(gca, 'YLim', [2 +27]);
set(gca, 'XLim', [0 +90000]);
set(gca, 'YTick', [5;15;25]);

ax(12) = subplot(5,4,12);
plot(timeFromStart_3_4, pressure_3_4);
xlabel('[s]');
ylabel('[mmHg]');
title('all pres. meas. 3, day:4');
set(gca, 'YLim', [2 +27]);
set(gca, 'XLim', [0 +90000]);
set(gca, 'YTick', [5;15;25]);

ax(13) = subplot(5,4,13);
plot(timeFromStart_4_1, pressure_4_1);
xlabel('[s]');
ylabel('[mmHg]');
title('all pres. meas. 4, day:1');
set(gca, 'YLim', [2 +27]);
set(gca, 'XLim', [0 +90000]);
set(gca, 'YTick', [5;15;25]);

ax(14) = subplot(5,4,14);
plot(timeFromStart_4_2, pressure_4_2);
xlabel('[s]');
ylabel('[mmHg]');
title('all pres. meas. 4, day:2');
set(gca, 'YLim', [2 +27]);
set(gca, 'XLim', [0 +90000]);
set(gca, 'YTick', [5;15;25]);

ax(15) = subplot(5,4,15);
plot(timeFromStart_4_3, pressure_4_3); 
xlabel('[s]');
ylabel('[mmHg]');
title('all pres. meas. 4, day:3');
set(gca, 'YLim', [2 +27]);
set(gca, 'XLim', [0 +90000]);
set(gca, 'YTick', [5;15;25]);

ax(16) = subplot(5,4,16);
plot(timeFromStart_4_4, pressure_4_4);
xlabel('[s]');
ylabel('[mmHg]');
title('all pres. meas. 4, day:4');
set(gca, 'YLim', [2 +27]);
set(gca, 'XLim', [0 +90000]);
set(gca, 'YTick', [5;15;25]);

ax(17) = subplot(5,4,17);
plot(timeFromStart_5_1, pressure_5_1);
xlabel('[s]');
ylabel('[mmHg]');
title('all pres. meas. 5, day:1'); 
set(gca, 'YLim', [2 +27]);
set(gca, 'XLim', [0 +90000]);
set(gca, 'YTick', [5;15;25]);

ax(18) = subplot(5,4,18);
plot(timeFromStart_5_2, pressure_5_2);
xlabel('[s]');
ylabel('[mmHg]');
title('all pres. meas. 5, day:2'); 
set(gca, 'YLim', [2 +27]);
set(gca, 'XLim', [0 +90000]);
set(gca, 'YTick', [5;15;25]);

ax(19) = subplot(5,4,19);
plot(timeFromStart_5_3, pressure_5_3);
xlabel('[s]');
ylabel('[mmHg]');
title('all pres. meas. 5, day:3');  
set(gca, 'YLim', [2 +27]);
set(gca, 'XLim', [0 +90000]);
set(gca, 'YTick', [5;15;25]);

ax(20) = subplot(5,4,20);
plot(timeFromStart_5_4, pressure_5_4);
xlabel('[s]');
ylabel('[mmHg]');
title('all pres. meas. 5, day:4'); 
set(gca, 'YLim', [2 +27]);
set(gca, 'XLim', [0 +90000]);
set(gca, 'YTick', [5;15;25]);

figure;

ax(1) = subplot(5,4,1);
plot(timeFromStart_6_1, pressure_6_1); 
xlabel('[s]');
ylabel('[mmHg]');
title('all pres. meas. 6, day:1'); 
set(gca, 'YLim', [2 +27]);
set(gca, 'XLim', [0 +90000]);
set(gca, 'YTick', [5;15;25]);

ax(2) = subplot(5,4,2);
plot(timeFromStart_6_2, pressure_6_2);
xlabel('[s]');
ylabel('[mmHg]');
title('all pres. meas. 6, day:2'); 
set(gca, 'YLim', [2 +27]);
set(gca, 'XLim', [0 +90000]);
set(gca, 'YTick', [5;15;25]);

ax(3) = subplot(5,4,3);
plot(timeFromStart_6_3, pressure_6_3);
xlabel('[s]');
ylabel('[mmHg]');
title('all pres. meas. 6, day:3');  
set(gca, 'YLim', [2 +27]);
set(gca, 'XLim', [0 +90000]);
set(gca, 'YTick', [5;15;25]);

ax(4) = subplot(5,4,4);
plot(timeFromStart_6_4, pressure_6_4);
xlabel('[s]');
ylabel('[mmHg]');
title('all pres. meas. 6, day:4'); 
set(gca, 'YLim', [2 +27]);
set(gca, 'XLim', [0 +90000]);
set(gca, 'YTick', [5;15;25]);

ax(5) = subplot(5,4,5);
plot(timeFromStart_7_1, pressure_7_1);
xlabel('[s]');
ylabel('[mmHg]');
title('all pres. meas. 7, day:1');  
set(gca, 'YLim', [2 +27]);
set(gca, 'XLim', [0 +90000]);
set(gca, 'YTick', [5;15;25]);

ax(6) = subplot(5,4,6);
plot(timeFromStart_7_2, pressure_7_2);
xlabel('[s]');
ylabel('[mmHg]');
title('all pres. meas. 7, day:2');  
set(gca, 'YLim', [2 +27]);
set(gca, 'XLim', [0 +90000]);
set(gca, 'YTick', [5;15;25]);

ax(7) = subplot(5,4,7);
plot(timeFromStart_7_3, pressure_7_3); 
xlabel('[s]');
ylabel('[mmHg]');
title('all pres. meas. 7, day:3');  
set(gca, 'YLim', [2 +27]);
set(gca, 'XLim', [0 +90000]);
set(gca, 'YTick', [5;15;25]);

ax(8) = subplot(5,4,8);
plot(timeFromStart_7_4, pressure_7_4);
xlabel('[s]');
ylabel('[mmHg]');
title('all pres. meas. 7, day:4');  
set(gca, 'YLim', [2 +27]);
set(gca, 'XLim', [0 +90000]);
set(gca, 'YTick', [5;15;25]);

ax(9) = subplot(5,4,9);
plot(timeFromStart_8_1, pressure_8_1); 
xlabel('[s]');
ylabel('[mmHg]');
title('all pres. meas. 8, day:1');  
set(gca, 'YLim', [2 +27]);
set(gca, 'XLim', [0 +90000]);
set(gca, 'YTick', [5;15;25]);

ax(10) = subplot(5,4,10);
plot(timeFromStart_8_2, pressure_8_2);
xlabel('[s]');
ylabel('[mmHg]');
title('all pres. meas. 8, day:2');  
set(gca, 'YLim', [2 +27]);
set(gca, 'XLim', [0 +90000]);
set(gca, 'YTick', [5;15;25]);

ax(11) = subplot(5,4,11);
plot(timeFromStart_8_3, pressure_8_3); 
xlabel('[s]');
ylabel('[mmHg]');
title('all pres. meas. 8, day:3');  
set(gca, 'YLim', [2 +27]);
set(gca, 'XLim', [0 +90000]);
set(gca, 'YTick', [5;15;25]);

ax(12) = subplot(5,4,12);
plot(timeFromStart_8_4, pressure_8_4);
xlabel('[s]');
ylabel('[mmHg]');
title('all pres. meas. 8, day:4');  
set(gca, 'YLim', [2 +27]);
set(gca, 'XLim', [0 +90000]);
set(gca, 'YTick', [5;15;25]);

ax(13) = subplot(5,4,13);
plot(timeFromStart_9_1, pressure_9_1); 
xlabel('[s]');
ylabel('[mmHg]');
title('all pres. meas. 9, day:1');  
set(gca, 'YLim', [2 +27]);
set(gca, 'XLim', [0 +90000]);
set(gca, 'YTick', [5;15;25]);

ax(14) = subplot(5,4,14);
plot(timeFromStart_9_2, pressure_9_2);
xlabel('[s]');
ylabel('[mmHg]');
title('all pres. meas. 9, day:2');  
set(gca, 'YLim', [2 +27]);
set(gca, 'XLim', [0 +90000]);
set(gca, 'YTick', [5;15;25]);

ax(15) = subplot(5,4,15);
plot(timeFromStart_9_3, pressure_9_3); 
xlabel('[s]');
ylabel('[mmHg]');
title('all pres. meas. 9, day:3');  
set(gca, 'YLim', [2 +27]);
set(gca, 'XLim', [0 +90000]);
set(gca, 'YTick', [5;15;25]);

ax(16) = subplot(5,4,16);
plot(timeFromStart_9_4, pressure_9_4);
xlabel('[s]');
ylabel('[mmHg]');
title('all pres. meas. 9, day:4');  
set(gca, 'YLim', [2 +27]);
set(gca, 'XLim', [0 +90000]);
set(gca, 'YTick', [5;15;25]);

ax(17) = subplot(5,4,17);
plot(timeFromStart_10_1, pressure_10_1); 
xlabel('[s]');
ylabel('[mmHg]');
title('all pres. meas. 10, day:1');  
set(gca, 'YLim', [2 +27]);
set(gca, 'XLim', [0 +90000]);
set(gca, 'YTick', [5;15;25]);

ax(18) = subplot(5,4,18);
plot(timeFromStart_10_2, pressure_10_2);
xlabel('[s]');
ylabel('[mmHg]');
title('all pres. meas. 10, day:2'); 
set(gca, 'YLim', [2 +27]);
set(gca, 'XLim', [0 +90000]);
set(gca, 'YTick', [5;15;25]);

ax(19) = subplot(5,4,19);
plot(timeFromStart_10_3, pressure_10_3); 
xlabel('[s]');
ylabel('[mmHg]');
title('all pres. meas. 10, day:3'); 
set(gca, 'YLim', [2 +27]);
set(gca, 'XLim', [0 +90000]);
set(gca, 'YTick', [5;15;25]);

ax(20) = subplot(5,4,20);
plot(timeFromStart_10_4, pressure_10_4);
xlabel('[s]');
ylabel('[mmHg]');
title('all pres. meas. 10, day:4'); 
set(gca, 'YLim', [2 +27]);
set(gca, 'XLim', [0 +90000]);
set(gca, 'YTick', [5;15;25]);


figure;
ax(1) = subplot(5,4,1);
plot(timeFromStart_1_1, batteryVoltage_1_1); 
xlabel('[s]');
ylabel('[V]');
title('battery level 1, day:1'); 
set(gca, 'YLim', [5 +15]);
set(gca, 'XLim', [0 +90000]);
set(gca, 'YTick', [5;10;15]);

ax(2) = subplot(5,4,2);
plot(timeFromStart_1_2, batteryVoltage_1_2);
xlabel('[s]');
ylabel('[V]');
title('battery level 1, day:2'); 
set(gca, 'YLim', [5 +15]);
set(gca, 'XLim', [0 +90000]);
set(gca, 'YTick', [5;10;15]);

ax(3) = subplot(5,4,3);
plot(timeFromStart_1_3, batteryVoltage_1_3); 
xlabel('[s]');
ylabel('[V]');
title('battery level 1, day:3'); 
set(gca, 'YLim', [5 +15]);
set(gca, 'XLim', [0 +90000]);
set(gca, 'YTick', [5;10;15]);

ax(4) = subplot(5,4,4);
plot(timeFromStart_1_4, batteryVoltage_1_4);
xlabel('[s]');
ylabel('[V]');
title('battery level 1, day:4'); 
set(gca, 'YLim', [5 +15]);
set(gca, 'XLim', [0 +90000]);
set(gca, 'YTick', [5;10;15]);

ax(5) = subplot(5,4,5);
plot(timeFromStart_2_1, batteryVoltage_2_1); 
xlabel('[s]');
ylabel('[V]');
title('battery level 2, day:1'); 
set(gca, 'YLim', [5 +15]);
set(gca, 'XLim', [0 +90000]);
set(gca, 'YTick', [5;10;15]);

ax(6) = subplot(5,4,6);
plot(timeFromStart_2_2, batteryVoltage_2_2);
xlabel('[s]');
ylabel('[V]');
title('battery level 2, day:2'); 
set(gca, 'YLim', [5 +15]);
set(gca, 'XLim', [0 +90000]);
set(gca, 'YTick', [5;10;15]);

ax(7) = subplot(5,4,7);
plot(timeFromStart_2_3, batteryVoltage_2_3); 
xlabel('[s]');
ylabel('[V]');
title('battery level 2, day:3'); 
set(gca, 'YLim', [5 +15]);
set(gca, 'XLim', [0 +90000]);
set(gca, 'YTick', [5;10;15]);

ax(8) = subplot(5,4,8);
plot(timeFromStart_2_4, batteryVoltage_2_4);
xlabel('[s]');
ylabel('[V]');
title('battery level 2, day:4'); 
set(gca, 'YLim', [5 +15]);
set(gca, 'XLim', [0 +90000]);
set(gca, 'YTick', [5;10;15]);

ax(9) = subplot(5,4,9);
plot(timeFromStart_3_1, batteryVoltage_3_1); 
xlabel('[s]');
ylabel('[V]');
title('battery level 3, day:1'); 
set(gca, 'YLim', [5 +15]);
set(gca, 'XLim', [0 +90000]);
set(gca, 'YTick', [5;10;15]);

ax(10) = subplot(5,4,10);
plot(timeFromStart_3_2, batteryVoltage_3_2);
xlabel('[s]');
ylabel('[V]');
title('battery level 3, day:2'); 
set(gca, 'YLim', [5 +15]);
set(gca, 'XLim', [0 +90000]);
set(gca, 'YTick', [5;10;15]);

ax(11) = subplot(5,4,11);
plot(timeFromStart_3_3, batteryVoltage_3_3); 
xlabel('[s]');
ylabel('[V]');
title('battery level 3, day:3'); 
set(gca, 'YLim', [5 +15]);
set(gca, 'XLim', [0 +90000]);
set(gca, 'YTick', [5;10;15]);

ax(12) = subplot(5,4,12);
plot(timeFromStart_3_4, batteryVoltage_3_4);
xlabel('[s]');
ylabel('[V]');
title('battery level 3, day:4'); 
set(gca, 'YLim', [5 +15]);
set(gca, 'XLim', [0 +90000]);
set(gca, 'YTick', [5;10;15]);

ax(13) = subplot(5,4,13);
plot(timeFromStart_4_1, batteryVoltage_4_1); 
xlabel('[s]');
ylabel('[V]');
title('battery level 4, day:1'); 
set(gca, 'YLim', [5 +15]);
set(gca, 'XLim', [0 +90000]);
set(gca, 'YTick', [5;10;15]);

ax(14) = subplot(5,4,14);
plot(timeFromStart_4_2, batteryVoltage_4_2);
xlabel('[s]');
ylabel('[V]');
title('battery level 4, day:2'); 
set(gca, 'YLim', [5 +15]);
set(gca, 'XLim', [0 +90000]);
set(gca, 'YTick', [5;10;15]);

ax(15) = subplot(5,4,15);
plot(timeFromStart_4_3, batteryVoltage_4_3); 
xlabel('[s]');
ylabel('[V]');
title('battery level 4, day:3'); 
set(gca, 'YLim', [5 +15]);
set(gca, 'XLim', [0 +90000]);
set(gca, 'YTick', [5;10;15]);

ax(16) = subplot(5,4,16);
plot(timeFromStart_4_4, batteryVoltage_4_4);
xlabel('[s]');
ylabel('[V]');
title('battery level 4, day:4'); 
set(gca, 'YLim', [5 +15]);
set(gca, 'XLim', [0 +90000]);
set(gca, 'YTick', [5;10;15]);

ax(17) = subplot(5,4,17);
plot(timeFromStart_5_1, batteryVoltage_5_1); 
xlabel('[s]');
ylabel('[V]');
title('battery level 5, day:1'); 
set(gca, 'YLim', [5 +15]);
set(gca, 'XLim', [0 +90000]);
set(gca, 'YTick', [5;10;15]);

ax(18) = subplot(5,4,18);
plot(timeFromStart_5_2, batteryVoltage_5_2);
xlabel('[s]');
ylabel('[V]');
title('battery level 5, day:2');
set(gca, 'YLim', [5 +15]);
set(gca, 'XLim', [0 +90000]);
set(gca, 'YTick', [5;10;15]);

ax(19) = subplot(5,4,19);
plot(timeFromStart_5_3, batteryVoltage_5_3); 
xlabel('[s]');
ylabel('[V]');
title('battery level 5, day:3');
set(gca, 'YLim', [5 +15]);
set(gca, 'XLim', [0 +90000]);
set(gca, 'YTick', [5;10;15]);

ax(20) = subplot(5,4,20);
plot(timeFromStart_5_4, batteryVoltage_5_4);
xlabel('[s]');
ylabel('[V]');
title('battery level 5, day:4');
set(gca, 'YLim', [5 +15]);
set(gca, 'XLim', [0 +90000]);
set(gca, 'YTick', [5;10;15]);


figure;
ax(1) = subplot(5,4,1);
plot(timeFromStart_6_1, batteryVoltage_6_1); 
xlabel('[s]');
ylabel('[V]');
title('battery level 6, day:1');
set(gca, 'YLim', [5 +15]);
set(gca, 'XLim', [0 +90000]);
set(gca, 'YTick', [5;10;15]);

ax(2) = subplot(5,4,2);
plot(timeFromStart_6_2, batteryVoltage_6_2);
xlabel('[s]');
ylabel('[V]');
title('battery level 6, day:2');
set(gca, 'YLim', [5 +15]);
set(gca, 'XLim', [0 +90000]);
set(gca, 'YTick', [5;10;15]);

ax(3) = subplot(5,4,3);
plot(timeFromStart_6_3, batteryVoltage_6_3);
xlabel('[s]');
ylabel('[V]');
title('battery level 6, day:3'); 
set(gca, 'YLim', [5 +15]);
set(gca, 'XLim', [0 +90000]);
set(gca, 'YTick', [5;10;15]);

ax(4) = subplot(5,4,4);
plot(timeFromStart_6_4, batteryVoltage_6_4);
xlabel('[s]');
ylabel('[V]');
title('battery level 6, day:4');
set(gca, 'YLim', [5 +15]);
set(gca, 'XLim', [0 +90000]);
set(gca, 'YTick', [5;10;15]);

ax(5) = subplot(5,4,5);
plot(timeFromStart_7_1, batteryVoltage_7_1); 
xlabel('[s]');
ylabel('[V]');
title('battery level 7, day:1');
set(gca, 'YLim', [5 +15]);
set(gca, 'XLim', [0 +90000]);
set(gca, 'YTick', [5;10;15]);

ax(6) = subplot(5,4,6);
plot(timeFromStart_7_2, batteryVoltage_7_2);
xlabel('[s]');
ylabel('[V]');
title('battery level 7, day:2');
set(gca, 'YLim', [5 +15]);
set(gca, 'XLim', [0 +90000]);
set(gca, 'YTick', [5;10;15]);

ax(7) = subplot(5,4,7);
plot(timeFromStart_7_3, batteryVoltage_7_3); 
xlabel('[s]');
ylabel('[V]');
title('battery level 7, day:3');
set(gca, 'YLim', [5 +15]);
set(gca, 'XLim', [0 +90000]);
set(gca, 'YTick', [5;10;15]);

ax(8) = subplot(5,4,8);
plot(timeFromStart_7_4, batteryVoltage_7_4);
xlabel('[s]');
ylabel('[V]');
title('battery level 7, day:4');
set(gca, 'YLim', [5 +15]);
set(gca, 'XLim', [0 +90000]);
set(gca, 'YTick', [5;10;15]);

ax(9) = subplot(5,4,9);
plot(timeFromStart_8_1, batteryVoltage_8_1); 
xlabel('[s]');
ylabel('[V]');
title('battery level 8, day:1');
set(gca, 'YLim', [5 +15]);
set(gca, 'XLim', [0 +90000]);
set(gca, 'YTick', [5;10;15]);

ax(10) = subplot(5,4,10);
plot(timeFromStart_8_2, batteryVoltage_8_2);
xlabel('[s]');
ylabel('[V]');
title('battery level 8, day:2');
set(gca, 'YLim', [5 +15]);
set(gca, 'XLim', [0 +90000]);
set(gca, 'YTick', [5;10;15]);

ax(11) = subplot(5,4,11);
plot(timeFromStart_8_3, batteryVoltage_8_3); 
xlabel('[s]');
ylabel('[V]');
title('battery level 8, day:3');
set(gca, 'YLim', [5 +15]);
set(gca, 'XLim', [0 +90000]);
set(gca, 'YTick', [5;10;15]);

ax(12) = subplot(5,4,12);
plot(timeFromStart_8_4, batteryVoltage_8_4);
xlabel('[s]');
ylabel('[V]');
title('battery level 8, day:4');
set(gca, 'YLim', [5 +15]);
set(gca, 'XLim', [0 +90000]);
set(gca, 'YTick', [5;10;15]);

ax(13) = subplot(5,4,13);
plot(timeFromStart_9_1, batteryVoltage_9_1); 
xlabel('[s]');
ylabel('[V]');
title('battery level 9, day:1');
set(gca, 'YLim', [5 +15]);
set(gca, 'XLim', [0 +90000]);
set(gca, 'YTick', [5;10;15]);

ax(14) = subplot(5,4,14);
plot(timeFromStart_9_2, batteryVoltage_9_2);
xlabel('[s]');
ylabel('[V]');
title('battery level 9, day:2');
set(gca, 'YLim', [5 +15]);
set(gca, 'XLim', [0 +90000]);
set(gca, 'YTick', [5;10;15]);

ax(15) = subplot(5,4,15);
plot(timeFromStart_9_3, batteryVoltage_9_3); 
xlabel('[s]');
ylabel('[V]');
title('battery level 9, day:3');
set(gca, 'YLim', [5 +15]);
set(gca, 'XLim', [0 +90000]);
set(gca, 'YTick', [5;10;15]);

ax(16) = subplot(5,4,16);
plot(timeFromStart_9_4, batteryVoltage_9_4);
xlabel('[s]');
ylabel('[V]');
title('battery level 9, day:4');
set(gca, 'YLim', [5 +15]);
set(gca, 'XLim', [0 +90000]);
set(gca, 'YTick', [5;10;15]);

ax(17) = subplot(5,4,17);
plot(timeFromStart_10_1, batteryVoltage_10_1); 
xlabel('[s]');
ylabel('[V]');
title('battery level 10, day:1');
set(gca, 'YLim', [5 +15]);
set(gca, 'XLim', [0 +90000]);
set(gca, 'YTick', [5;10;15]);

ax(18) = subplot(5,4,18);
plot(timeFromStart_10_2, batteryVoltage_10_2);
xlabel('[s]');
ylabel('[V]');
title('battery level 10, day:2');
set(gca, 'YLim', [5 +15]);
set(gca, 'XLim', [0 +90000]);
set(gca, 'YTick', [5;10;15]);

ax(19) = subplot(5,4,19);
plot(timeFromStart_10_3, batteryVoltage_10_3); 
xlabel('[s]');
ylabel('[V]');
title('battery level 10, day:3');
set(gca, 'YLim', [5 +15]);
set(gca, 'XLim', [0 +90000]);
set(gca, 'YTick', [5;10;15]);

ax(20) = subplot(5,4,20);
plot(timeFromStart_10_4, batteryVoltage_10_4);
xlabel('[s]');
ylabel('[V]');
title('battery level 10, day:4');
set(gca, 'YLim', [5 +15]);
set(gca, 'XLim', [0 +90000]);
set(gca, 'YTick', [5;10;15]);


press_1_1 = pressure_1_1(36730:182900);
press_1_2 = pressure_1_2(30810:182500);
press_1_3 = pressure_1_3(17270:144500);
press_1_4 = pressure_1_4(32550:182300);
timeFromStartPressure_1_1 = timeFromStart_1_1(36730:182900);
timeFromStartPressure_1_2 = timeFromStart_1_2(30810:182500);
timeFromStartPressure_1_3 = timeFromStart_1_3(17270:144500);
timeFromStartPressure_1_4 = timeFromStart_1_4(32550:182300);

press_2_1 = pressure_2_1(83840:200900);
press_2_2 = pressure_2_2(94680:211800);
press_2_3 = pressure_2_3(68600:190200);
press_2_4 = pressure_2_4(77630:202700);
timeFromStartPressure_2_1 = timeFromStart_2_1(83840:200900);
timeFromStartPressure_2_2 = timeFromStart_2_2(94680:211800);
timeFromStartPressure_2_3 = timeFromStart_2_3(68600:190200);
timeFromStartPressure_2_4 = timeFromStart_2_4(77630:202700);

press_3_1 = pressure_3_1(70220:289900);
press_3_2 = pressure_3_2(66530:284100);
press_3_3 = pressure_3_3(102600:310900);
press_3_4 = pressure_3_4(87160:305000);
timeFromStartPressure_3_1 = timeFromStart_3_1(70220:289900);
timeFromStartPressure_3_2 = timeFromStart_3_2(66530:284100);
timeFromStartPressure_3_3 = timeFromStart_3_3(102600:310900);
timeFromStartPressure_3_4 = timeFromStart_3_4(87160:305000);

press_4_1 = pressure_4_1(67370:245100);
press_4_2 = pressure_4_2(67340:255600);
press_4_3 = pressure_4_3(96220:269200);
press_4_4 = pressure_4_4(86420:263200);
timeFromStartPressure_4_1 = timeFromStart_4_1(67370:245100);
timeFromStartPressure_4_2 = timeFromStart_4_2(67340:255600);
timeFromStartPressure_4_3 = timeFromStart_4_3(96220:269200);
timeFromStartPressure_4_4 = timeFromStart_4_4(86420:263200);

press_5_1 = pressure_5_1(92460:280100);
press_5_2 = pressure_5_2(1:3);
press_5_3 = pressure_5_3(110100:297800);
press_5_4 = pressure_5_4(112200:307900);
timeFromStartPressure_5_1 = timeFromStart_5_1(92460:280100);
timeFromStartPressure_5_2 = timeFromStart_5_2(1:3);
timeFromStartPressure_5_3 = timeFromStart_5_3(110100:297800);
timeFromStartPressure_5_4 = timeFromStart_5_4(112200:307900);

press_6_1 = pressure_6_1(49260:200400);
press_6_2 = pressure_6_2(5359:145400);
press_6_3 = pressure_6_3(105800:282300);
press_6_4 = pressure_6_4(78870:228500);
timeFromStartPressure_6_1 = timeFromStart_6_1(49260:200400);
timeFromStartPressure_6_2 = timeFromStart_6_2(5359:145400);
timeFromStartPressure_6_3 = timeFromStart_6_3(105800:282300);
timeFromStartPressure_6_4 = timeFromStart_6_4(78870:228500);

press_7_1 = pressure_7_1(25670:241500);
press_7_2 = pressure_7_2(66290:286500);
press_7_3 = pressure_7_3(86810:312000);
press_7_4 = pressure_7_4(94130:316700);
timeFromStartPressure_7_1 = timeFromStart_7_1(25670:241500);
timeFromStartPressure_7_2 = timeFromStart_7_2(66290:286500);
timeFromStartPressure_7_3 = timeFromStart_7_3(86810:312000);
timeFromStartPressure_7_4 = timeFromStart_7_4(94130:316700);

press_8_1 = pressure_8_1(54500:240500);
press_8_2 = pressure_8_2(56610:244400);
press_8_3 = pressure_8_3(96400:278000);
press_8_4 = pressure_8_4(44650:137800);
timeFromStartPressure_8_1 = timeFromStart_8_1(54500:240500);
timeFromStartPressure_8_2 = timeFromStart_8_2(56610:244400);
timeFromStartPressure_8_3 = timeFromStart_8_3(96400:278000);
timeFromStartPressure_8_4 = timeFromStart_8_4(44650:137800);

press_9_1 = pressure_9_1(75840:272100);
press_9_2 = pressure_9_2(100400:299700);
press_9_3 = pressure_9_3(110300:290100);
press_9_4 = pressure_9_4(109300:306200);
timeFromStartPressure_9_1 = timeFromStart_9_1(75840:272100);
timeFromStartPressure_9_2 = timeFromStart_9_2(100400:299700);
timeFromStartPressure_9_3 = timeFromStart_9_3(110300:290100);
timeFromStartPressure_9_4 = timeFromStart_9_4(109300:306200);

press_10_1 = pressure_10_1(61410:238900);
press_10_2 = pressure_10_2(78590:265300);
press_10_3 = pressure_10_3(62470:262000);
press_10_4 = pressure_10_4(103200:304400);
timeFromStartPressure_10_1 = timeFromStart_10_1(61410:238900);
timeFromStartPressure_10_2 = timeFromStart_10_2(78590:265300);
timeFromStartPressure_10_3 = timeFromStart_10_3(62470:262000);
timeFromStartPressure_10_4 = timeFromStart_10_4(103200:304400);

figure;
ax(1) = subplot(5,4,1);
plot(timeFromStartPressure_1_1, press_1_1);
xlabel('[s]');
ylabel('[mmHg]');
title('12.3-11.5V bat. range, pres. 1, day:1'); 
set(gca, 'YLim', [2 +27]);
set(gca, 'XLim', [0 +90000]);
set(gca, 'YTick', [5;15;25]);

ax(2) = subplot(5,4,2);
plot(timeFromStartPressure_1_2, press_1_2);
xlabel('[s]');
ylabel('[mmHg]');
title('12.3-11.5V bat. range, pres. 1, day:2'); 
set(gca, 'YLim', [2 +27]);
set(gca, 'XLim', [0 +90000]);
set(gca, 'YTick', [5;15;25]);

ax(3) = subplot(5,4,3);
plot(timeFromStartPressure_1_3, press_1_3); 
xlabel('[s]');
ylabel('[mmHg]');
title('12.3-11.5V bat. range, pres. 1, day:3'); 
set(gca, 'YLim', [2 +27]);
set(gca, 'XLim', [0 +90000]);
set(gca, 'YTick', [5;15;25]);

ax(4) = subplot(5,4,4);
plot(timeFromStartPressure_1_4, press_1_4);
xlabel('[s]');
ylabel('[mmHg]');
title('12.3-11.5V bat. range, pres. 1, day:4'); 
set(gca, 'YLim', [2 +27]);
set(gca, 'XLim', [0 +90000]);
set(gca, 'YTick', [5;15;25]);

ax(5) = subplot(5,4,5);
plot(timeFromStartPressure_2_1, press_2_1); 
xlabel('[s]');
ylabel('[mmHg]');
title('12.3-11.5V bat. range, pres. 2, day:1'); 
set(gca, 'YLim', [2 +27]);
set(gca, 'XLim', [0 +90000]);
set(gca, 'YTick', [5;15;25]);

ax(6) = subplot(5,4,6);
plot(timeFromStartPressure_2_2, press_2_2);
xlabel('[s]');
ylabel('[mmHg]');
title('12.3-11.5V bat. range, pres. 2, day:2'); 
set(gca, 'YLim', [2 +27]);
set(gca, 'XLim', [0 +90000]);
set(gca, 'YTick', [5;15;25]);

ax(7) = subplot(5,4,7);
plot(timeFromStartPressure_2_3, press_2_3); 
xlabel('[s]');
ylabel('[mmHg]');
title('12.3-11.5V bat. range, pres. 2, day:3'); 
set(gca, 'YLim', [2 +27]);
set(gca, 'XLim', [0 +90000]);
set(gca, 'YTick', [5;15;25]);

ax(8) = subplot(5,4,8);
plot(timeFromStartPressure_2_4, press_2_4);
xlabel('[s]');
ylabel('[mmHg]');
title('12.3-11.5V bat. range, pres. 2, day:4'); 
set(gca, 'YLim', [2 +27]);
set(gca, 'XLim', [0 +90000]);
set(gca, 'YTick', [5;15;25]);

ax(9) = subplot(5,4,9);
plot(timeFromStartPressure_3_1, press_3_1); 
xlabel('[s]');
ylabel('[mmHg]');
title('12.3-11.5V bat. range, pres. 3, day:1'); 
set(gca, 'YLim', [2 +27]);
set(gca, 'XLim', [0 +90000]);
set(gca, 'YTick', [5;15;25]);

ax(10) = subplot(5,4,10);
plot(timeFromStartPressure_3_2, press_3_2);
xlabel('[s]');
ylabel('[mmHg]');
title('12.3-11.5V bat. range, pres. 3, day:2'); 
set(gca, 'YLim', [2 +27]);
set(gca, 'XLim', [0 +90000]);
set(gca, 'YTick', [5;15;25]);

ax(11) = subplot(5,4,11);
plot(timeFromStartPressure_3_3, press_3_3); 
xlabel('[s]');
ylabel('[mmHg]');
title('12.3-11.5V bat. range, pres. 3, day:3'); 
set(gca, 'YLim', [2 +27]);
set(gca, 'XLim', [0 +90000]);
set(gca, 'YTick', [5;15;25]);

ax(12) = subplot(5,4,12);
plot(timeFromStartPressure_3_4, press_3_4);
xlabel('[s]');
ylabel('[mmHg]');
title('12.3-11.5V bat. range, pres. 3, day:4'); 
set(gca, 'YLim', [2 +27]);
set(gca, 'XLim', [0 +90000]);
set(gca, 'YTick', [5;15;25]);

ax(13) = subplot(5,4,13);
plot(timeFromStartPressure_4_1, press_4_1); 
xlabel('[s]');
ylabel('[mmHg]');
title('12.3-11.5V bat. range, pres. 4, day:1'); 
set(gca, 'YLim', [2 +27]);
set(gca, 'XLim', [0 +90000]);
set(gca, 'YTick', [5;15;25]);

ax(14) = subplot(5,4,14);
plot(timeFromStartPressure_4_2, press_4_2);
xlabel('[s]');
ylabel('[mmHg]');
title('12.3-11.5V bat. range, pres. 4, day:2'); 
set(gca, 'YLim', [2 +27]);
set(gca, 'XLim', [0 +90000]);
set(gca, 'YTick', [5;15;25]);

ax(15) = subplot(5,4,15);
plot(timeFromStartPressure_4_3, press_4_3); 
xlabel('[s]');
ylabel('[mmHg]');
title('12.3-11.5V bat. range, pres. 4, day:3'); 
set(gca, 'YLim', [2 +27]);
set(gca, 'XLim', [0 +90000]);
set(gca, 'YTick', [5;15;25]);

ax(16) = subplot(5,4,16);
plot(timeFromStartPressure_4_4, press_4_4);
xlabel('[s]');
ylabel('[mmHg]');
title('12.3-11.5V bat. range, pres. 4, day:4'); 
set(gca, 'YLim', [2 +27]);
set(gca, 'XLim', [0 +90000]);
set(gca, 'YTick', [5;15;25]);

ax(17) = subplot(5,4,17);
plot(timeFromStartPressure_5_1, press_5_1); 
xlabel('[s]');
ylabel('[mmHg]');
title('12.3-11.5V bat. range, pres. 5, day:1'); 
set(gca, 'YLim', [2 +27]);
set(gca, 'XLim', [0 +90000]);
set(gca, 'YTick', [5;15;25]);

ax(18) = subplot(5,4,18);
plot(timeFromStartPressure_5_2, press_5_2);
xlabel('[s]');
ylabel('[mmHg]');
title('12.3-11.5V bat. range, pres. 5, day:2'); 
set(gca, 'YLim', [2 +27]);
set(gca, 'XLim', [0 +90000]);
set(gca, 'YTick', [5;15;25]);

ax(19) = subplot(5,4,19);
plot(timeFromStartPressure_5_3, press_5_3); 
xlabel('[s]');
ylabel('[mmHg]');
title('12.3-11.5V bat. range, pres. 5, day:3'); 
set(gca, 'YLim', [2 +27]);
set(gca, 'XLim', [0 +90000]);
set(gca, 'YTick', [5;15;25]);

ax(20) = subplot(5,4,20);
plot(timeFromStartPressure_5_4, press_5_4);
xlabel('[s]');
ylabel('[mmHg]');
title('12.3-11.5V bat. range, pres. 5, day:4'); 
set(gca, 'YLim', [2 +27]);
set(gca, 'XLim', [0 +90000]);
set(gca, 'YTick', [5;15;25]);


figure;

ax(1) = subplot(5,4,1);
plot(timeFromStartPressure_6_1, press_6_1); 
xlabel('[s]');
ylabel('[mmHg]');
title('12.3-11.5V bat. range, pres. 6, day:1'); 
set(gca, 'YLim', [2 +27]);
set(gca, 'XLim', [0 +90000]);
set(gca, 'YTick', [5;15;25]);

ax(2) = subplot(5,4,2);
plot(timeFromStartPressure_6_2, press_6_2);
xlabel('[s]');
ylabel('[mmHg]');
title('12.3-11.5V bat. range, pres. 6, day:2'); 
set(gca, 'YLim', [2 +27]);
set(gca, 'XLim', [0 +90000]);
set(gca, 'YTick', [5;15;25]);

ax(3) = subplot(5,4,3);
plot(timeFromStartPressure_6_3, press_6_3); 
xlabel('[s]');
ylabel('[mmHg]');
title('12.3-11.5V bat. range, pres. 6, day:3'); 
set(gca, 'YLim', [2 +27]);
set(gca, 'XLim', [0 +90000]);
set(gca, 'YTick', [5;15;25]);

ax(4) = subplot(5,4,4);
plot(timeFromStartPressure_6_4, press_6_4);
xlabel('[s]');
ylabel('[mmHg]');
title('12.3-11.5V bat. range, pres. 6, day:4'); 
set(gca, 'YLim', [2 +27]);
set(gca, 'XLim', [0 +90000]);
set(gca, 'YTick', [5;15;25]);

ax(5) = subplot(5,4,5);
plot(timeFromStartPressure_7_1, press_7_1); 
xlabel('[s]');
ylabel('[mmHg]');
title('12.3-11.5V bat. range, pres. 7, day:1'); 
set(gca, 'YLim', [2 +27]);
set(gca, 'XLim', [0 +90000]);
set(gca, 'YTick', [5;15;25]);

ax(6) = subplot(5,4,6);
plot(timeFromStartPressure_7_2, press_7_2);
xlabel('[s]');
ylabel('[mmHg]');
title('12.3-11.5V bat. range, pres. 7, day:2'); 
set(gca, 'YLim', [2 +27]);
set(gca, 'XLim', [0 +90000]);
set(gca, 'YTick', [5;15;25]);

ax(7) = subplot(5,4,7);
plot(timeFromStartPressure_7_3, press_7_3); 
xlabel('[s]');
ylabel('[mmHg]');
title('12.3-11.5V bat. range, pres. 7, day:3'); 
set(gca, 'YLim', [2 +27]);
set(gca, 'XLim', [0 +90000]);
set(gca, 'YTick', [5;15;25]);

ax(8) = subplot(5,4,8);
plot(timeFromStartPressure_7_4, press_7_4);
xlabel('[s]');
ylabel('[mmHg]');
title('12.3-11.5V bat. range, pres. 7, day:4'); 
set(gca, 'YLim', [2 +27]);
set(gca, 'XLim', [0 +90000]);
set(gca, 'YTick', [5;15;25]);

ax(9) = subplot(5,4,9);
plot(timeFromStartPressure_8_1, press_8_1); 
xlabel('[s]');
ylabel('[mmHg]');
title('12.3-11.5V bat. range, pres. 8, day:1'); 
set(gca, 'YLim', [2 +27]);
set(gca, 'XLim', [0 +90000]);
set(gca, 'YTick', [5;15;25]);

ax(10) = subplot(5,4,10);
plot(timeFromStartPressure_8_2, press_8_2);
xlabel('[s]');
ylabel('[mmHg]');
title('12.3-11.5V bat. range, pres. 8, day:2'); 
set(gca, 'YLim', [2 +27]);
set(gca, 'XLim', [0 +90000]);
set(gca, 'YTick', [5;15;25]);

ax(11) = subplot(5,4,11);
plot(timeFromStartPressure_8_3, press_8_3); 
xlabel('[s]');
ylabel('[mmHg]');
title('12.3-11.5V bat. range, pres. 8, day:3'); 
set(gca, 'YLim', [2 +27]);
set(gca, 'XLim', [0 +90000]);
set(gca, 'YTick', [5;15;25]);

ax(12) = subplot(5,4,12);
plot(timeFromStartPressure_8_4, press_8_4);
xlabel('[s]');
ylabel('[mmHg]');
title('12.3-11.5V bat. range, pres. 8, day:4'); 
set(gca, 'YLim', [2 +27]);
set(gca, 'XLim', [0 +90000]);
set(gca, 'YTick', [5;15;25]);

ax(13) = subplot(5,4,13);
plot(timeFromStartPressure_9_1, press_9_1); 
xlabel('[s]');
ylabel('[mmHg]');
title('12.3-11.5V bat. range, pres. 9, day:1'); 
set(gca, 'YLim', [2 +27]);
set(gca, 'XLim', [0 +90000]);
set(gca, 'YTick', [5;15;25]);

ax(14) = subplot(5,4,14);
plot(timeFromStartPressure_9_2, press_9_2);
xlabel('[s]');
ylabel('[mmHg]');
title('12.3-11.5V bat. range, pres. 9, day:2');
set(gca, 'YLim', [2 +27]);
set(gca, 'XLim', [0 +90000]);
set(gca, 'YTick', [5;15;25]);

ax(15) = subplot(5,4,15);
plot(timeFromStartPressure_9_3, press_9_3); 
xlabel('[s]');
ylabel('[mmHg]');
title('12.3-11.5V bat. range, pres. 9, day:3');
set(gca, 'YLim', [2 +27]);
set(gca, 'XLim', [0 +90000]);
set(gca, 'YTick', [5;15;25]);

ax(16) = subplot(5,4,16);
plot(timeFromStartPressure_9_4, press_9_4);
xlabel('[s]');
ylabel('[mmHg]');
title('12.3-11.5V bat. range, pres. 9, day:4');
set(gca, 'YLim', [2 +27]);
set(gca, 'XLim', [0 +90000]);
set(gca, 'YTick', [5;15;25]);

ax(17) = subplot(5,4,17);
plot(timeFromStartPressure_10_1, press_10_1); 
xlabel('[s]');
ylabel('[mmHg]');
title('12.3-11.5V bat. range, pres. 10, day:1');
set(gca, 'YLim', [2 +27]);
set(gca, 'XLim', [0 +90000]);
set(gca, 'YTick', [5;15;25]);

ax(18) = subplot(5,4,18);
plot(timeFromStartPressure_10_2, press_10_2);
xlabel('[s]');
ylabel('[mmHg]');
title('12.3-11.5V bat. range, pres. 10, day:2');
set(gca, 'YLim', [2 +27]);
set(gca, 'XLim', [0 +90000]);
set(gca, 'YTick', [5;15;25]);

ax(19) = subplot(5,4,19);
plot(timeFromStartPressure_10_3, press_10_3); 
xlabel('[s]');
ylabel('[mmHg]');
title('12.3-11.5V bat. range, pres. 10, day:3');
set(gca, 'YLim', [2 +27]);
set(gca, 'XLim', [0 +90000]);
set(gca, 'YTick', [5;15;25]);

ax(20) = subplot(5,4,20);
plot(timeFromStartPressure_10_4, press_10_4);
xlabel('[s]');
ylabel('[mmHg]');
title('12.3-11.5V bat. range, pres. 10, day:4');
set(gca, 'YLim', [2 +27]);
set(gca, 'XLim', [0 +90000]);
set(gca, 'YTick', [5;15;25]);

figure;

ax(1) = subplot(5,4,1);
boxplot(press_1_1);
ylabel('[mmHg]');
title('boxplot pres. 1, day:1');
set(gca, 'YLim', [2 +27]);
set(gca, 'YTick', [5;15;25]);

ax(2) = subplot(5,4,2);
boxplot(press_1_2);
ylabel('[mmHg]');
title('boxplot pres. 1, day:2');
set(gca, 'YLim', [2 +27]);
set(gca, 'YTick', [5;15;25]);

ax(3) = subplot(5,4,3);
boxplot(press_1_3);
ylabel('[mmHg]');
title('boxplot pres. 1, day:3');
set(gca, 'YLim', [2 +27]);
set(gca, 'YTick', [5;15;25]);

ax(4) = subplot(5,4,4);
boxplot(press_1_4);
ylabel('[mmHg]');
title('boxplot pres. 1, day:4');
set(gca, 'YLim', [2 +27]);
set(gca, 'YTick', [5;15;25]);

ax(5) = subplot(5,4,5);
boxplot(press_2_1);
ylabel('[mmHg]');
title('boxplot pres. 2, day:1');
set(gca, 'YLim', [2 +27]);
set(gca, 'YTick', [5;15;25]);

ax(6) = subplot(5,4,6);
boxplot(press_2_2);
ylabel('[mmHg]');
title('boxplot pres. 2, day:2');
set(gca, 'YLim', [2 +27]);
set(gca, 'YTick', [5;15;25]);

ax(7) = subplot(5,4,7);
boxplot(press_2_3);
ylabel('[mmHg]');
title('boxplot pres. 2, day:1');
set(gca, 'YLim', [2 +27]);
set(gca, 'YTick', [5;15;25]);

ax(8) = subplot(5,4,8);
boxplot(press_2_4);
ylabel('[mmHg]');
title('boxplot pres. 2, day:4');
set(gca, 'YLim', [2 +27]);
set(gca, 'YTick', [5;15;25]);

ax(9) = subplot(5,4,9);
boxplot(press_3_1);
ylabel('[mmHg]');
title('boxplot pres. 3, day:1');
set(gca, 'YLim', [2 +27]);
set(gca, 'YTick', [5;15;25]);

ax(10) = subplot(5,4,10);
boxplot(press_3_2);
ylabel('[mmHg]');
title('boxplot pres. 3, day:2');
set(gca, 'YLim', [2 +27]);
set(gca, 'YTick', [5;15;25]);

ax(11) = subplot(5,4,11);
boxplot(press_3_3);
ylabel('[mmHg]');
title('boxplot pres. 3, day:3');
set(gca, 'YLim', [2 +27]);
set(gca, 'YTick', [5;15;25]);

ax(12) = subplot(5,4,12);
boxplot(press_3_4);
ylabel('[mmHg]');
title('boxplot pres. 3, day:4');
set(gca, 'YLim', [2 +27]);
set(gca, 'YTick', [5;15;25]);

ax(13) = subplot(5,4,13);
boxplot(press_4_1);
ylabel('[mmHg]');
title('boxplot pres. 4, day:1');
set(gca, 'YLim', [2 +27]);
set(gca, 'YTick', [5;15;25]);

ax(14) = subplot(5,4,14);
boxplot(press_4_2);
ylabel('[mmHg]');
title('boxplot pres. 4, day:2');
set(gca, 'YLim', [2 +27]);
set(gca, 'YTick', [5;15;25]);

ax(15) = subplot(5,4,15);
boxplot(press_4_3);
ylabel('[mmHg]');
title('boxplot pres. 4, day:3');
set(gca, 'YLim', [2 +27]);
set(gca, 'YTick', [5;15;25]);

ax(16) = subplot(5,4,16);
boxplot(press_4_4);
ylabel('[mmHg]');
title('boxplot pres. 4, day:4');
set(gca, 'YLim', [2 +27]);
set(gca, 'YTick', [5;15;25]);

ax(17) = subplot(5,4,17);
boxplot(press_5_1);
ylabel('[mmHg]');
title('boxplot pres. 5, day:1');
set(gca, 'YLim', [2 +27]);
set(gca, 'YTick', [5;15;25]);

ax(18) = subplot(5,4,18);
boxplot(press_5_2);
ylabel('[mmHg]');
title('boxplot pres. 5, day:2');
set(gca, 'YLim', [2 +27]);
set(gca, 'YTick', [5;15;25]);

ax(19) = subplot(5,4,19);
boxplot(press_5_3);
ylabel('[mmHg]');
title('boxplot pres. 5, day:3');
set(gca, 'YLim', [2 +27]);
set(gca, 'YTick', [5;15;25]);

ax(20) = subplot(5,4,20);
boxplot(press_5_4);
ylabel('[mmHg]');
title('boxplot pres. 5, day:4');
set(gca, 'YLim', [2 +27]);
set(gca, 'YTick', [5;15;25]);

figure;

ax(1) = subplot(5,4,1);
boxplot(press_6_1);
ylabel('[mmHg]');
title('boxplot pres. 6, day:1');
set(gca, 'YLim', [2 +27]);
set(gca, 'YTick', [5;15;25]);

ax(2) = subplot(5,4,2);
boxplot(press_6_2);
ylabel('[mmHg]');
title('boxplot pres. 6, day:2');
set(gca, 'YLim', [2 +27]);
set(gca, 'YTick', [5;15;25]);

ax(3) = subplot(5,4,3);
boxplot(press_6_3);
ylabel('[mmHg]');
title('boxplot pres. 6, day:3');
set(gca, 'YLim', [2 +27]);
set(gca, 'YTick', [5;15;25]);

ax(4) = subplot(5,4,4);
boxplot(press_6_4);
ylabel('[mmHg]');
title('boxplot pres. 6, day:4');
set(gca, 'YLim', [2 +27]);
set(gca, 'YTick', [5;15;25]);

ax(5) = subplot(5,4,5);
boxplot(press_7_1);
ylabel('[mmHg]');
title('boxplot pres. 7, day:1');
set(gca, 'YLim', [2 +27]);
set(gca, 'YTick', [5;15;25]);

ax(6) = subplot(5,4,6);
boxplot(press_7_2);
ylabel('[mmHg]');
title('boxplot pres. 7, day:2');
set(gca, 'YLim', [2 +27]);
set(gca, 'YTick', [5;15;25]);

ax(7) = subplot(5,4,7);
boxplot(press_7_3);
ylabel('[mmHg]');
title('boxplot pres. 7, day:3');
set(gca, 'YLim', [2 +27]);
set(gca, 'YTick', [5;15;25]);

ax(8) = subplot(5,4,8);
boxplot(press_7_4);
ylabel('[mmHg]');
title('boxplot pres. 7, day:4');
set(gca, 'YLim', [2 +27]);
set(gca, 'YTick', [5;15;25]);

ax(9) = subplot(5,4,9);
boxplot(press_8_1);
ylabel('[mmHg]');
title('boxplot pres. 8, day:1');
set(gca, 'YLim', [2 +27]);
set(gca, 'YTick', [5;15;25]);

ax(10) = subplot(5,4,10);
boxplot(press_8_2);
ylabel('[mmHg]');
title('boxplot pres. 8, day:2');
set(gca, 'YLim', [2 +27]);
set(gca, 'YTick', [5;15;25]);

ax(11) = subplot(5,4,11);
boxplot(press_8_3);
ylabel('[mmHg]');
title('boxplot pres. 8, day:3');
set(gca, 'YLim', [2 +27]);
set(gca, 'YTick', [5;15;25]);

ax(12) = subplot(5,4,12);
boxplot(press_8_4);
ylabel('[mmHg]');
title('boxplot pres. 8, day:4');
set(gca, 'YLim', [2 +27]);
set(gca, 'YTick', [5;15;25]);

ax(13) = subplot(5,4,13);
boxplot(press_9_1);
ylabel('[mmHg]');
title('boxplot pres. 9, day:1');
set(gca, 'YLim', [2 +27]);
set(gca, 'YTick', [5;15;25]);

ax(14) = subplot(5,4,14);
boxplot(press_9_2);
ylabel('[mmHg]');
title('boxplot pres. 9, day:2');
set(gca, 'YLim', [2 +27]);
set(gca, 'YTick', [5;15;25]);

ax(15) = subplot(5,4,15);
boxplot(press_9_3);
ylabel('[mmHg]');
title('boxplot pres. 9, day:3');
set(gca, 'YLim', [2 +27]);
set(gca, 'YTick', [5;15;25]);

ax(16) = subplot(5,4,16);
boxplot(press_9_4);
ylabel('[mmHg]');
title('boxplot pres. 9, day:4');
set(gca, 'YLim', [2 +27]);
set(gca, 'YTick', [5;15;25]);

ax(17) = subplot(5,4,17);
boxplot(press_10_1);
ylabel('[mmHg]');
title('boxplot pres. 10, day:1');
set(gca, 'YLim', [2 +27]);
set(gca, 'YTick', [5;15;25]);

ax(18) = subplot(5,4,18);
boxplot(press_10_2);
ylabel('[mmHg]');
title('boxplot pres. 10, day:2');
set(gca, 'YLim', [2 +27]);
set(gca, 'YTick', [5;15;25]);

ax(19) = subplot(5,4,19);
boxplot(press_10_3);
ylabel('[mmHg]');
title('boxplot pres. 10, day:3');
set(gca, 'YLim', [2 +27]);
set(gca, 'YTick', [5;15;25]);

ax(20) = subplot(5,4,20);
boxplot(press_10_4);
ylabel('[mmHg]');
title('boxplot pres. 10, day:4');
set(gca, 'YLim', [2 +27]);
set(gca, 'YTick', [5;15;25]);

fourier_press_1_1 = fft(press_1_1-mean(press_1_1));
f_1_1 = linspace(0,4,length(fourier_press_1_1));
fourier_press_1_2 = fft(press_1_2-mean(press_1_2));
f_1_2 = linspace(0,4,length(fourier_press_1_2));
fourier_press_1_3 = fft(press_1_3-mean(press_1_3));
f_1_3 = linspace(0,4,length(fourier_press_1_3));
fourier_press_1_4 = fft(press_1_4-mean(press_1_4));
f_1_4 = linspace(0,4,length(fourier_press_1_4));

fourier_press_2_1 = fft(press_2_1-mean(press_2_1));
f_2_1 = linspace(0,4,length(fourier_press_2_1));
fourier_press_2_2 = fft(press_2_2-mean(press_2_2));
f_2_2 = linspace(0,4,length(fourier_press_2_2));
fourier_press_2_3 = fft(press_2_3-mean(press_2_3));
f_2_3 = linspace(0,4,length(fourier_press_2_3));
fourier_press_2_4 = fft(press_2_4-mean(press_2_4));
f_2_4 = linspace(0,4,length(fourier_press_2_4));

fourier_press_3_1 = fft(press_3_1-mean(press_3_1));
f_3_1 = linspace(0,4,length(fourier_press_3_1));
fourier_press_3_2 = fft(press_3_2-mean(press_3_2));
f_3_2 = linspace(0,4,length(fourier_press_3_2));
fourier_press_3_3 = fft(press_3_3-mean(press_3_3));
f_3_3 = linspace(0,4,length(fourier_press_3_3));
fourier_press_3_4 = fft(press_3_4-mean(press_3_4));
f_3_4 = linspace(0,4,length(fourier_press_3_4));

fourier_press_4_1 = fft(press_4_1-mean(press_4_1));
f_4_1 = linspace(0,4,length(fourier_press_4_1));
fourier_press_4_2 = fft(press_4_2-mean(press_4_2));
f_4_2 = linspace(0,4,length(fourier_press_4_2));
fourier_press_4_3 = fft(press_4_3-mean(press_4_3));
f_4_3 = linspace(0,4,length(fourier_press_4_3));
fourier_press_4_4 = fft(press_4_4-mean(press_4_4));
f_4_4 = linspace(0,4,length(fourier_press_4_4));

fourier_press_5_1 = fft(press_5_1-mean(press_5_1));
f_5_1 = linspace(0,4,length(fourier_press_5_1));
fourier_press_5_2 = fft(press_5_2-mean(press_5_2));
f_5_2 = linspace(0,4,length(fourier_press_5_2));
fourier_press_5_3 = fft(press_5_3-mean(press_5_3));
f_5_3 = linspace(0,4,length(fourier_press_5_3));
fourier_press_5_4 = fft(press_5_4-mean(press_5_4));
f_5_4 = linspace(0,4,length(fourier_press_5_4));

fourier_press_6_1 = fft(press_6_1-mean(press_6_1));
f_6_1 = linspace(0,4,length(fourier_press_6_1));
fourier_press_6_2 = fft(press_6_2-mean(press_6_2));
f_6_2 = linspace(0,4,length(fourier_press_6_2));
fourier_press_6_3 = fft(press_6_3-mean(press_6_3));
f_6_3 = linspace(0,4,length(fourier_press_6_3));
fourier_press_6_4 = fft(press_6_4-mean(press_6_4));
f_6_4 = linspace(0,4,length(fourier_press_6_4));

fourier_press_7_1 = fft(press_7_1-mean(press_7_1));
f_7_1 = linspace(0,4,length(fourier_press_7_1));
fourier_press_7_2 = fft(press_7_2-mean(press_7_2));
f_7_2 = linspace(0,4,length(fourier_press_7_2));
fourier_press_7_3 = fft(press_7_3-mean(press_7_3));
f_7_3 = linspace(0,4,length(fourier_press_7_3));
fourier_press_7_4 = fft(press_7_4-mean(press_7_4));
f_7_4 = linspace(0,4,length(fourier_press_7_4));

fourier_press_8_1 = fft(press_8_1-mean(press_8_1));
f_8_1 = linspace(0,4,length(fourier_press_8_1));
fourier_press_8_2 = fft(press_8_2-mean(press_8_2));
f_8_2 = linspace(0,4,length(fourier_press_8_2));
fourier_press_8_3 = fft(press_8_3-mean(press_8_3));
f_8_3 = linspace(0,4,length(fourier_press_8_3));
fourier_press_8_4 = fft(press_8_4-mean(press_8_4));
f_8_4 = linspace(0,4,length(fourier_press_8_4));

fourier_press_9_1 = fft(press_9_1-mean(press_9_1));
f_9_1 = linspace(0,4,length(fourier_press_9_1));
fourier_press_9_2 = fft(press_9_2-mean(press_9_2));
f_9_2 = linspace(0,4,length(fourier_press_9_2));
fourier_press_9_3 = fft(press_9_3-mean(press_9_3));
f_9_3 = linspace(0,4,length(fourier_press_9_3));
fourier_press_9_4 = fft(press_9_4-mean(press_9_4));
f_9_4 = linspace(0,4,length(fourier_press_9_4));

fourier_press_10_1 = fft(press_10_1-mean(press_10_1));
f_10_1 = linspace(0,4,length(fourier_press_10_1));
fourier_press_10_2 = fft(press_10_2-mean(press_10_2));
f_10_2 = linspace(0,4,length(fourier_press_10_2));
fourier_press_10_3 = fft(press_10_3-mean(press_10_3));
f_10_3 = linspace(0,4,length(fourier_press_10_3));
fourier_press_10_4 = fft(press_10_4-mean(press_10_4));
f_10_4 = linspace(0,4,length(fourier_press_10_4));

figure;

ax(1) = subplot(5,4,1);
plot(f_1_1, abs(fourier_press_1_1));
xlabel('[Hz]');
ylabel('[ampl.]');
title('FFT - pres. 1, day:1');
set(gca, 'YLim', [0 +40000]);
set(gca, 'XLim', [-0.005 2]);

ax(2) = subplot(5,4,2);
plot(f_1_2, abs(fourier_press_1_2));
xlabel('[Hz]');
ylabel('[ampl.]');
title('FFT - pres. 1, day:2');
set(gca, 'YLim', [0 +40000]);
set(gca, 'XLim', [-0.005 2]);

ax(3) = subplot(5,4,3);
plot(f_1_3, abs(fourier_press_1_3));
xlabel('[Hz]');
ylabel('[ampl.]');
title('FFT - pres. 1, day:3');
set(gca, 'YLim', [0 +40000]);
set(gca, 'XLim', [-0.005 2]);

ax(4) = subplot(5,4,4);
plot(f_1_4, abs(fourier_press_1_4));
xlabel('[Hz]');
ylabel('[ampl.]');
title('FFT - pres. 1, day:4');
set(gca, 'YLim', [0 +40000]);
set(gca, 'XLim', [-0.005 2]);

ax(5) = subplot(5,4,5);
plot(f_2_1, abs(fourier_press_2_1));
xlabel('[Hz]');
ylabel('[ampl.]');
title('FFT - pres. 2, day:1');
set(gca, 'YLim', [0 +40000]);
set(gca, 'XLim', [-0.005 2]);

ax(6) = subplot(5,4,6);
plot(f_2_2, abs(fourier_press_2_2));
xlabel('[Hz]');
ylabel('[ampl.]');
title('FFT - pres. 2, day:2');
set(gca, 'YLim', [0 +40000]);
set(gca, 'XLim', [-0.005 2]);

ax(7) = subplot(5,4,7);
plot(f_2_3, abs(fourier_press_2_3));
xlabel('[Hz]');
ylabel('[ampl.]');
title('FFT - pres. 2, day:3');
set(gca, 'YLim', [0 +40000]);
set(gca, 'XLim', [-0.005 2]);

ax(8) = subplot(5,4,8);
plot(f_2_4, abs(fourier_press_2_4));
xlabel('[Hz]');
ylabel('[ampl.]');
title('FFT - pres. 2, day:4');
set(gca, 'YLim', [0 +40000]);
set(gca, 'XLim', [-0.005 2]);

ax(9) = subplot(5,4,9);
plot(f_3_1, abs(fourier_press_3_1));
xlabel('[Hz]');
ylabel('[ampl.]');
title('FFT - pres. 3, day:1');
set(gca, 'YLim', [0 +40000]);
set(gca, 'XLim', [-0.005 2]);

ax(10) = subplot(5,4,10);
plot(f_3_2, abs(fourier_press_3_2));
xlabel('[Hz]');
ylabel('[ampl.]');
title('FFT - pres. 3, day:2');
set(gca, 'YLim', [0 +40000]);
set(gca, 'XLim', [-0.005 2]);

ax(11) = subplot(5,4,11);
plot(f_3_3, abs(fourier_press_3_3));
xlabel('[Hz]');
ylabel('[ampl.]');
title('FFT - pres. 3, day:3');
set(gca, 'YLim', [0 +40000]);
set(gca, 'XLim', [-0.005 2]);

ax(12) = subplot(5,4,12);
plot(f_3_4, abs(fourier_press_3_4));
xlabel('[Hz]');
ylabel('[ampl.]');
title('FFT - pres. 3, day:4');
set(gca, 'YLim', [0 +40000]);
set(gca, 'XLim', [-0.005 2]);

ax(13) = subplot(5,4,13);
plot(f_4_1, abs(fourier_press_4_1));
xlabel('[Hz]');
ylabel('[ampl.]');
title('FFT - pres. 4, day:1');
set(gca, 'YLim', [0 +40000]);
set(gca, 'XLim', [-0.005 2]);

ax(14) = subplot(5,4,14);
plot(f_4_2, abs(fourier_press_4_2));
xlabel('[Hz]');
ylabel('[ampl.]');
title('FFT - pres. 4, day:2');
set(gca, 'YLim', [0 +40000]);
set(gca, 'XLim', [-0.005 2]);

ax(15) = subplot(5,4,15);
plot(f_4_3, abs(fourier_press_4_3));
xlabel('[Hz]');
ylabel('[ampl.]');
title('FFT - pres. 4, day:3');
set(gca, 'YLim', [0 +40000]);
set(gca, 'XLim', [-0.005 2]);

ax(16) = subplot(5,4,16);
plot(f_4_4, abs(fourier_press_4_4));
xlabel('[Hz]');
ylabel('[ampl.]');
title('FFT - pres. 4, day:4');
set(gca, 'YLim', [0 +40000]);
set(gca, 'XLim', [-0.005 2]);

ax(17) = subplot(5,4,17);
plot(f_5_1, abs(fourier_press_5_1));
xlabel('[Hz]');
ylabel('[ampl.]');
title('FFT - pres. 5, day:1');
set(gca, 'YLim', [0 +40000]);
set(gca, 'XLim', [-0.005 2]);

ax(18) = subplot(5,4,18);
plot(f_5_2, abs(fourier_press_5_2));
xlabel('[Hz]');
ylabel('[ampl.]');
title('FFT - pres. 5, day:2');
set(gca, 'YLim', [0 +40000]);
set(gca, 'XLim', [-0.005 2]);

ax(19) = subplot(5,4,19);
plot(f_5_3, abs(fourier_press_5_3));
xlabel('[Hz]');
ylabel('[ampl.]');
title('FFT - pres. 5, day:3');
set(gca, 'YLim', [0 +40000]);
set(gca, 'XLim', [-0.005 2]);

ax(20) = subplot(5,4,20);
plot(f_5_4, abs(fourier_press_5_4));
xlabel('[Hz]');
ylabel('[ampl.]');
title('FFT - pres. 5, day:4');
set(gca, 'YLim', [0 +40000]);
set(gca, 'XLim', [-0.005 2]);

figure;

ax(1) = subplot(5,4,1);
plot(f_6_1, abs(fourier_press_6_1));
xlabel('[Hz]');
ylabel('[ampl.]');
title('FFT - pres. 6, day:1');
set(gca, 'YLim', [0 +40000]);
set(gca, 'XLim', [-0.005 2]);

ax(2) = subplot(5,4,2);
plot(f_6_2, abs(fourier_press_6_2));
xlabel('[Hz]');
ylabel('[ampl.]');
title('FFT - pres. 6, day:2');
set(gca, 'YLim', [0 +40000]);
set(gca, 'XLim', [-0.005 2]);

ax(3) = subplot(5,4,3);
plot(f_6_3, abs(fourier_press_6_3));
xlabel('[Hz]');
ylabel('[ampl.]');
title('FFT - pres. 6, day:3');
set(gca, 'YLim', [0 +40000]);
set(gca, 'XLim', [-0.005 2]);

ax(4) = subplot(5,4,4);
plot(f_6_4, abs(fourier_press_6_4));
xlabel('[Hz]');
ylabel('[ampl.]');
title('FFT - pres. 6, day:4');
set(gca, 'YLim', [0 +40000]);
set(gca, 'XLim', [-0.005 2]);

ax(5) = subplot(5,4,5);
plot(f_7_1, abs(fourier_press_7_1));
xlabel('[Hz]');
ylabel('[ampl.]');
title('FFT - pres. 7, day:1');
set(gca, 'YLim', [0 +40000]);
set(gca, 'XLim', [-0.005 2]);

ax(6) = subplot(5,4,6);
plot(f_7_2, abs(fourier_press_7_2));
xlabel('[Hz]');
ylabel('[ampl.]');
title('FFT - pres. 7, day:2');
set(gca, 'YLim', [0 +40000]);
set(gca, 'XLim', [-0.005 2]);

ax(7) = subplot(5,4,7);
plot(f_7_3, abs(fourier_press_7_3));
xlabel('[Hz]');
ylabel('[ampl.]');
title('FFT - pres. 7, day:3');
set(gca, 'YLim', [0 +40000]);
set(gca, 'XLim', [-0.005 2]);

ax(8) = subplot(5,4,8);
plot(f_7_4, abs(fourier_press_7_4));
xlabel('[Hz]');
ylabel('[ampl.]');
title('FFT - pres. 7, day:4');
set(gca, 'YLim', [0 +40000]);
set(gca, 'XLim', [-0.005 2]);

ax(9) = subplot(5,4,9);
plot(f_8_1, abs(fourier_press_8_1));
xlabel('[Hz]');
ylabel('[ampl.]');
title('FFT - pres. 8, day:1');
set(gca, 'YLim', [0 +40000]);
set(gca, 'XLim', [-0.005 2]);

ax(10) = subplot(5,4,10);
plot(f_8_2, abs(fourier_press_8_2));
xlabel('[Hz]');
ylabel('[ampl.]');
title('FFT - pres. 8, day:2');
set(gca, 'YLim', [0 +40000]);
set(gca, 'XLim', [-0.005 2]);

ax(11) = subplot(5,4,11);
plot(f_8_3, abs(fourier_press_8_3));
xlabel('[Hz]');
ylabel('[ampl.]');
title('FFT - pres. 8, day:3');
set(gca, 'YLim', [0 +40000]);
set(gca, 'XLim', [-0.005 2]);

ax(12) = subplot(5,4,12);
plot(f_8_4, abs(fourier_press_8_4));
xlabel('[Hz]');
ylabel('[ampl.]');
title('FFT - pres. 8, day:4');
set(gca, 'YLim', [0 +40000]);
set(gca, 'XLim', [-0.005 2]);

ax(13) = subplot(5,4,13);
plot(f_9_1, abs(fourier_press_9_1));
xlabel('[Hz]');
ylabel('[ampl.]');
title('FFT - pres. 9, day:1');
set(gca, 'YLim', [0 +40000]);
set(gca, 'XLim', [-0.005 2]);

ax(14) = subplot(5,4,14);
plot(f_9_2, abs(fourier_press_9_2));
xlabel('[Hz]');
ylabel('[ampl.]');
title('FFT - pres. 9, day:2');
set(gca, 'YLim', [0 +40000]);
set(gca, 'XLim', [-0.005 2]);

ax(15) = subplot(5,4,15);
plot(f_9_3, abs(fourier_press_9_3));
xlabel('[Hz]');
ylabel('[ampl.]');
title('FFT - pres. 9, day:3');
set(gca, 'YLim', [0 +40000]);
set(gca, 'XLim', [-0.005 2]);

ax(16) = subplot(5,4,16);
plot(f_9_4, abs(fourier_press_9_4));
xlabel('[Hz]');
ylabel('[ampl.]');
title('FFT - pres. 9, day:4');
set(gca, 'YLim', [0 +40000]);
set(gca, 'XLim', [-0.005 2]);

ax(17) = subplot(5,4,17);
plot(f_10_1, abs(fourier_press_10_1));
xlabel('[Hz]');
ylabel('[ampl.]');
title('FFT - pres. 10, day:1');
set(gca, 'YLim', [0 +40000]);
set(gca, 'XLim', [-0.005 2]);

ax(18) = subplot(5,4,18);
plot(f_10_2, abs(fourier_press_10_2));
xlabel('[Hz]');
ylabel('[ampl.]');
title('FFT - pres. 10, day:2');
set(gca, 'YLim', [0 +40000]);
set(gca, 'XLim', [-0.005 2]);

ax(19) = subplot(5,4,19);
plot(f_10_3, abs(fourier_press_10_3));
xlabel('[Hz]');
ylabel('[ampl.]');
title('FFT - pres. 10, day:3');
set(gca, 'YLim', [0 +40000]);
set(gca, 'XLim', [-0.005 2]);

ax(20) = subplot(5,4,20);
plot(f_10_4, abs(fourier_press_10_4));
xlabel('[Hz]');
ylabel('[ampl.]');
title('FFT - pres. 10, day:4');
set(gca, 'YLim', [0 +40000]);
set(gca, 'XLim', [-0.005 2]);
